# Supplementary material for: Integrated transcriptomic analysis identifies coordinated responses to nitrogen and phosphate deficiency in rice
Source: Front Plant Sci. 2023 May 8;14:1164441. doi: 10.3389/fpls.2023.1164441 (PMC10200874; doi:10.3389/fpls.2023.1164441)
Supplement: Supplementary file 3 [file Table_2.xlsx]

## Sheet: Sheet1
Dataset S2.The expression values for P-regulated DEGs
gene_id	CK_1_count	CK_2_count	CK_3_count	-P_1_count	-P_2_count	-P_3_count	CK_1_fpkm	CK_2_fpkm	CK_3_fpkm	-P_1_fpkm	-P_2_fpkm	-P_3_fpkm	-PvsCK_-P	-PvsCK_CK	-PvsCK_log2FoldChange	-PvsCK_pvalue	-PvsCK_padj
Os12g0236225	215	186	131	2	3	4	21.6223	15.9688	10.4953	0.214968	0.278101	0.342548	3.0133	175.13	-5.83922	3.80694e-23	9.36507e-21
Os02g0650300	190	182	110	2	1	9	3.30893	2.70583	1.5261	0.0372258	0.0160528	0.133467	3.90915	158.519	-5.29718	3.39086e-19	6.02741e-17
novel.978	142	121	69	3	6	3	2.36473	1.72018	0.915377	0.0533943	0.0921004	0.0425414	4.08179	109.951	-4.74729	8.81769e-16	1.16801e-13
Os11g0262600	76	42	40	1	3	5	5.42384	2.55881	2.27411	0.0762734	0.197347	0.303851	2.93838	52.7161	-4.11851	2.93879e-09	1.60019e-07
Os02g0166501	50	60	31	1	3	4	3.26474	3.34445	1.61249	0.0697844	0.180558	0.222401	2.62673	46.0587	-4.09021	2.66669e-09	1.4628e-07
novel.1596	39	40	42	1	3	3	3.0467	2.6676	2.6138	0.0834921	0.216025	0.199565	2.31508	39.0583	-4.03995	1.47199e-09	8.5202e-08
Os01g0101900	88	74	11	7	2	1	11.1265	7.98738	1.10797	0.945922	0.23309	0.107665	3.67999	58.5061	-4.03156	1.32031e-05	0.000313596
Os07g0248550	54	18	47	4	1	2	1.22339	0.348128	0.848256	0.0968525	0.0208828	0.0385832	2.50075	39.2536	-4.01361	5.95874e-07	1.99484e-05
Os01g0495701	94	105	68	5	2	10	2.686	2.56131	1.54791	0.152696	0.0526775	0.243319	5.71169	87.035	-3.91594	6.14125e-14	6.68789e-12
EPlOSAG00000012675	90	87	168	4	16	5	55.4546	45.7625	82.4636	2.63412	9.08723	2.62339	8.40357	109.369	-3.69302	3.39411e-13	3.3044e-11
Os11g0626700	98	125	251	13	10	13	1.29642	1.41164	2.64515	0.183799	0.121937	0.14644	12.3887	148.434	-3.5933	5.11291e-17	7.74016e-15
Os03g0431600	141	112	98	2	7	21	4.03427	2.73564	2.23372	0.0611584	0.184612	0.511638	9.63607	115.319	-3.54628	1.8377e-10	1.23193e-08
Os04g0122000	35	52	56	4	5	3	0.418809	0.531185	0.533818	0.0511549	0.0551485	0.0305679	4.13716	45.4046	-3.4732	2.50747e-10	1.65673e-08
Os10g0195250	458	383	329	13	29	69	45.8498	32.7315	26.2377	1.3909	2.676	5.88191	36.1336	383.649	-3.39581	3.11721e-14	3.47714e-12
EPlOSAG00000020748	15	13	16	1	1	2	14.2655	10.5544	12.122	1.01643	0.876622	1.61966	1.34105	14.2404	-3.38836	0.000283608	0.00433387
Os06g0235500	19	29	15	1	4	1	0.24812	0.323297	0.156048	0.0139569	0.0481488	0.01112	2.02298	20.3637	-3.3192	6.83242e-05	0.00130909
Os01g0608300	123	116	139	10	18	8	3.84903	3.09884	3.46512	0.334446	0.519201	0.213174	12.3203	121.967	-3.31061	1.47502e-19	2.8222e-17
Os06g0534200	366	502	558	37	66	31	21.4633	25.1312	26.0679	2.31898	3.56759	1.54801	45.8226	453.79	-3.31026	3.42033e-31	1.30885e-28
novel.1405	14	19	31	2	2	2	0.641997	0.743796	1.13246	0.0980201	0.084538	0.0780967	2.05881	20.1314	-3.30433	3.16707e-05	0.000669678
Os05g0561400	2336	2115	1546	191	138	278	448.22	346.437	236.312	39.168	24.407	45.4214	206.176	1967.91	-3.25434	8.9054e-27	2.75687e-24
novel.1125	65	63	95	4	2	18	1.15125	0.95256	1.34041	0.0757175	0.0326515	0.271473	7.8183	71.3066	-3.16319	9.73877e-08	3.8831e-06
Os03g0307300	1096	649	622	18	76	186	34.5193	17.4498	15.6063	0.605904	2.20639	4.9884	90.0951	786.868	-3.1246	0.00021552	0.00343618
Os03g0624300	53	46	20	4	2	8	4.35013	3.22314	1.30772	0.350886	0.151312	0.559131	4.70182	39.6072	-3.06006	9.27718e-06	0.00023069
Os10g0463200	69	49	65	2	3	17	2.19693	1.33186	1.64869	0.0680576	0.088045	0.460907	7.06471	59.6432	-3.04178	1.80703e-06	5.35922e-05
Os03g0307200	1236	649	695	27	114	180	42.8802	19.2211	19.2079	1.00111	3.64552	5.31751	104.29	859.869	-3.04159	3.72866e-05	0.000775923
Os04g0508000	37	34	69	4	6	6	0.650848	0.510566	0.966906	0.0751999	0.0972849	0.0898724	5.4033	44.3975	-3.03387	2.86929e-08	1.29051e-06
Os01g0962100	241	360	563	28	35	71	7.44048	9.48815	13.8468	0.923893	0.996021	1.86655	44.5425	365.345	-3.02923	1.29783e-17	2.03169e-15
Os11g0100300	23	12	33	3	2	3	0.387594	0.172634	0.443017	0.0540319	0.0310667	0.0430494	2.75702	21.8707	-2.99866	9.16897e-05	0.00167856
Os05g0454500	2357	2507	1892	190	221	411	111.715	101.438	71.4382	9.62466	9.65519	16.5879	274.728	2198.38	-2.99846	2.79422e-27	8.74844e-25
Os11g0538400	64	48	63	7	10	4	1.07356	0.687357	0.841868	0.125494	0.154619	0.0571351	7.26447	56.9053	-2.98028	1.00916e-09	6.04445e-08
Os01g0952800	363	364	417	26	45	71	6.67803	5.71661	6.11132	0.511205	0.763081	1.11224	47.0813	368.634	-2.95563	1.46766e-26	4.44362e-24
novel.2008	14	14	12	2	1	2	0.792323	0.67639	0.541019	0.120972	0.0521664	0.0963832	1.72762	13.0063	-2.92357	0.000961785	0.0117045
Os07g0258400	445	338	257	30	35	75	9.2439	5.99387	4.25291	0.666034	0.670162	1.32664	46.5622	343.811	-2.87674	7.79802e-14	8.42553e-12
Os02g0137700	2263	3525	6385	276	337	962	42.8389	56.965	96.288	5.58396	5.88031	15.5069	518.108	3797.87	-2.87321	2.56601e-11	2.01996e-09
Os01g0326300	29	41	78	7	8	4	1.10898	1.33846	2.37618	0.286092	0.28199	0.130252	6.60208	46.2572	-2.82961	4.50639e-07	1.5598e-05
Os02g0587800	31	65	39	4	5	9	1.77046	3.16908	1.77438	0.244154	0.263215	0.437688	6.00705	42.9554	-2.82347	2.19582e-07	8.08814e-06
Os04g0443801	146	12	15	6	11	9	1.94671	0.136592	0.159329	0.0855024	0.135194	0.102185	8.76733	61.8853	-2.81258	0.0027039	0.0272089
Os03g0167000	163	109	149	13	14	32	7.91437	4.51804	5.76332	0.674609	0.626575	1.32305	19.6348	137.473	-2.793	1.49409e-12	1.39071e-10
Os02g0148000	322	479	1038	76	66	101	6.06663	7.7041	15.5792	1.53033	1.14618	1.62035	82.714	571.451	-2.78942	3.42459e-14	3.8046e-12
Os03g0826900	18	19	36	2	4	4	0.612806	0.552204	0.976361	0.0727713	0.125524	0.11596	3.34449	23.0731	-2.77377	4.45722e-05	0.000906983
Os11g0118400	216	311	585	54	50	47	6.7448	8.29031	14.5522	1.80214	1.43914	1.24971	52.0816	347.458	-2.74368	8.33914e-16	1.10995e-13
novel.1489	183	187	162	24	19	33	1.11115	0.969296	0.783596	0.155744	0.106338	0.17062	25.8546	172.758	-2.73803	4.4331e-20	8.91539e-18
Os04g0370900	308	369	451	60	53	44	5.26749	5.38734	6.14451	1.09669	0.835498	0.640771	54.4596	359.908	-2.73609	2.10085e-31	8.15247e-29
Os02g0306401	1448	1251	1571	147	182	302	42.6575	31.4615	36.869	4.62833	4.94214	7.57585	211.22	1381.23	-2.70623	3.13326e-29	1.09275e-26
Os05g0205400	36	41	61	8	2	10	5.24971	5.10401	7.0863	1.24682	0.268831	1.24174	6.87138	43.8426	-2.68402	7.10198e-07	2.32945e-05
novel.2034	49	57	106	6	18	7	0.449304	0.446184	0.774297	0.0587997	0.152136	0.0546562	10.4624	66.7905	-2.67092	1.24588e-07	4.85523e-06
Os11g0256900	557	568	660	86	96	86	17.8254	15.5177	16.8262	2.94146	2.83187	2.34359	91.8407	574.485	-2.64861	1.82372e-50	1.14198e-47
Os01g0647200	238	233	227	33	19	56	4.57466	3.82325	3.47588	0.677915	0.336629	0.916572	36.5016	226.318	-2.62883	2.28222e-14	2.56651e-12
Os02g0176300	37	68	118	13	12	8	0.817918	1.28325	2.07801	0.307136	0.244515	0.15059	11.4928	69.294	-2.61053	1.74791e-07	6.54327e-06
Os03g0439700	100	99	116	24	13	12	3.65782	3.09138	3.38017	0.938239	0.438311	0.373767	17.3228	101.488	-2.57593	9.22209e-12	7.74655e-10
Os01g0823600	204	482	835	56	51	133	12.552	25.3178	40.9287	3.68258	2.89248	6.9684	79.9875	469.298	-2.55104	2.43271e-08	1.11339e-06
Os02g0585650	330	229	604	60	104	19	20.7722	12.3055	30.2875	4.03645	6.03419	1.0184	63.5592	369.688	-2.54234	2.23558e-06	6.52485e-05
Os11g0263000	11	7	19	2	2	2	0.107825	0.058576	0.148367	0.0209525	0.0180706	0.0166938	2.05881	11.7944	-2.5275	0.00469552	0.0417057
Os04g0104900	21	41	68	4	5	12	0.746303	1.24387	1.92514	0.151927	0.163788	0.36314	6.94199	40.3739	-2.52645	2.31255e-05	0.00051177
Os01g0730500	9	12	16	2	3	1	0.276494	0.314717	0.391581	0.0656679	0.0849535	0.0261602	2.07835	11.7216	-2.51685	0.00356066	0.0336712
Os06g0698711	56	57	59	3	13	13	3.54026	3.07622	2.97137	0.202698	0.757543	0.699823	9.5166	55.565	-2.51415	3.57713e-08	1.56689e-06
Os09g0246300	115	106	46	8	10	29	4.6283	3.64188	1.47482	0.344107	0.370972	0.993846	15.4422	88.617	-2.50483	9.56086e-06	0.000236252
Os09g0388550	160	125	165	26	19	31	15.7649	10.5142	12.9513	2.73794	1.7256	2.60094	26.0044	146.011	-2.49087	2.70952e-15	3.4088e-13
Os06g0599400	11	15	10	3	2	1	1.38282	1.60976	1.00146	0.403065	0.231751	0.107046	2.13373	11.623	-2.48496	0.00442748	0.0398517
novel.81	297	324	342	71	47	44	0.83049	0.773425	0.761836	0.212186	0.121141	0.104768	56.7247	309.94	-2.46186	5.10783e-19	8.85101e-17
Os09g0388400	3195	3094	4213	484	494	840	107.27	88.6798	112.683	17.3674	15.2881	24.0152	612.49	3370.05	-2.4593	4.61774e-30	1.65231e-27
Os10g0474900	16	12	13	4	2	1	1.34092	0.858538	0.867929	0.35828	0.1545	0.0713642	2.52029	13.4187	-2.4565	0.00333262	0.0320267
Os03g0572250	18	42	28	4	6	5	0.7623	1.51844	0.944645	0.181048	0.234218	0.18031	5.09165	27.8302	-2.45243	3.8703e-05	0.000800559
Os03g0752400	20	23	21	5	3	3	0.960429	0.942884	0.803363	0.256617	0.132792	0.122674	3.86135	20.6403	-2.44591	0.000152637	0.00258004
novel.83	66	64	55	15	7	10	0.649716	0.537842	0.43132	0.157816	0.0635176	0.0838256	11.2333	60.2361	-2.44292	3.76249e-08	1.6325e-06
Os01g0336300	54	79	77	14	12	10	2.0943	2.61557	2.37899	0.5803	0.428985	0.330249	12.5027	66.9125	-2.43984	1.29887e-10	8.94662e-09
EPlOSAG00000004299	10	15	21	2	4	2	3.14731	4.03019	5.26521	0.672742	1.16042	0.536001	2.72119	14.4854	-2.41781	0.00176114	0.0191732
Os12g0641200	15	25	30	6	3	3	0.470741	0.66977	0.750014	0.201243	0.0867818	0.0801695	4.24791	22.06	-2.41719	0.000205723	0.00330307
Os07g0604600	30	201	18	9	18	17	2.24346	12.8318	1.07233	0.719316	1.24076	1.08254	14.7385	78.4415	-2.40945	0.00249536	0.0254638
Os06g0146800	164	176	445	19	29	95	11.6094	10.6359	25.0947	1.43747	1.89225	5.72646	46.5558	245.476	-2.39263	8.39751e-06	0.000210753
novel.1203	123	168	71	28	22	15	4.70774	5.48923	2.16483	1.14537	0.776152	0.488873	22.7848	118.063	-2.38364	1.58359e-07	5.98598e-06
Os05g0105800	277	290	331	47	42	76	33.2002	29.6725	31.6043	6.02058	4.64009	7.7566	55.7638	288.838	-2.36873	2.76591e-23	6.92786e-21
Os06g0279900	23	22	43	4	6	6	0.350224	0.28598	0.521608	0.0650965	0.0842143	0.0777976	5.4033	27.8974	-2.36478	4.49328e-05	0.000913645
Os02g0503900	1655	1719	677	157	259	375	41.1142	36.4557	13.398	4.16844	5.93076	7.93273	263.337	1339.52	-2.34535	5.24258e-09	2.7151e-07
novel.481	26	15	11	3	4	3	1.8863	0.929015	0.63575	0.232615	0.267493	0.185334	3.41941	17.4413	-2.34195	0.00229893	0.0239471
Os12g0634500	162	149	236	40	19	43	13.3719	10.4993	15.5184	3.52872	1.4456	3.02234	35.1561	175.015	-2.32169	3.37365e-11	2.62573e-09
Os01g0268600	24	26	20	1	9	4	0.343006	0.317219	0.227708	0.0152746	0.118563	0.0486797	4.61388	22.7467	-2.27281	0.000896223	0.0110581
Os02g0193933	11	12	13	3	1	3	1.92489	1.79263	1.81223	0.561067	0.161298	0.447025	2.42583	11.5772	-2.27119	0.00585978	0.0493576
Os01g0392600	504	594	425	91	82	129	5.49297	5.5266	3.68997	1.05998	0.823771	1.19719	102.538	493.981	-2.2669	3.83086e-20	7.76088e-18
novel.607	21	9	29	2	7	3	1.17032	0.428175	1.28748	0.119122	0.359582	0.142365	4.02641	19.0323	-2.22833	0.0038223	0.0355064
novel.1375	12	13	25	3	2	5	0.35304	0.326498	0.585922	0.0943286	0.0542362	0.125259	3.38032	15.7788	-2.22257	0.00253031	0.0257631
Os11g0118300	103	95	124	14	29	23	2.20991	1.74002	2.11941	0.321029	0.573523	0.420205	22.1844	103.707	-2.21429	5.42436e-12	4.77482e-10
Os05g0555600	21	26	31	2	6	8	0.407044	0.43022	0.478676	0.0414316	0.107199	0.132041	5.25346	24.8724	-2.21342	0.000140615	0.00241085
Os09g0435700	22	38	45	5	12	4	0.751324	1.10786	1.22426	0.182496	0.377748	0.116322	7.15372	33.0603	-2.213	8.27439e-05	0.00154246
Os07g0162450	113	62	98	13	27	17	3.99957	1.87336	2.76324	0.491766	0.880877	0.512367	19.2655	89.5572	-2.20927	1.95236e-07	7.26913e-06
Os01g0682700	14	18	16	1	3	6	0.298764	0.32792	0.272005	0.0228076	0.0590116	0.109031	3.25002	15.4171	-2.20473	0.00267441	0.0269515
Os07g0406350	13	9	17	3	3	2	0.308081	0.182079	0.320943	0.0759841	0.0655329	0.0403598	2.77657	12.5616	-2.19327	0.00579399	0.0489081
Os05g0114400	1563	1774	2622	437	484	274	77.35	74.9463	103.369	23.1133	22.0782	11.5465	414.617	1893.86	-2.19279	4.97467e-15	6.0647e-13
Os04g0507950	735	837	1246	127	192	266	54.4068	52.8916	73.4753	10.0473	13.1004	16.7666	195.581	895.264	-2.19183	3.56016e-19	6.2878e-17
Os05g0151000	34	19	32	4	5	9	0.268681	0.128176	0.201449	0.0337829	0.0364203	0.0605616	6.00705	27.7912	-2.18906	0.000210303	0.0033668
Os02g0569400	82	97	189	16	22	38	1.98413	2.00365	3.64313	0.413766	0.490675	0.782954	25.3139	115.68	-2.18491	4.77501e-08	2.02402e-06
Os01g0740300	156	38	33	24	20	5	3.11058	0.646838	0.52419	0.511456	0.36759	0.0848954	17.4596	78.8884	-2.18076	0.00510905	0.0445035
Os06g0147100	595	719	625	102	117	192	37.292	38.47	31.2058	6.83248	6.75928	10.247	138.015	624.858	-2.17463	1.32446e-22	3.11894e-20
Os11g0459600	223	198	171	33	43	54	16.937	12.8378	10.3463	2.6787	3.01034	3.49238	43.8269	193.532	-2.13491	5.96024e-14	6.54249e-12
Os10g0127900	1542	1170	682	200	223	342	31.7453	20.5625	11.185	4.40052	4.23171	5.9954	257.752	1129.73	-2.13077	2.05862e-09	1.15517e-07
Os11g0541600	63	93	95	21	13	20	1.84108	2.32012	2.21163	0.65589	0.35018	0.49769	18.6563	79.8395	-2.11139	1.02388e-09	6.11931e-08
Os06g0329350	126	190	151	23	28	52	11.2955	14.5406	10.7837	2.20364	2.31371	3.96949	34.37	149.461	-2.11057	1.47317e-11	1.20085e-09
Os03g0826800	725	908	784	135	131	272	32.6306	34.8874	28.11	6.49383	5.43469	10.4245	180.341	777.833	-2.10626	1.42534e-15	1.83509e-13
Os05g0542200	3151	3922	3904	693	850	890	74.152	78.7911	73.1883	17.4296	18.4378	17.8345	826.769	3518.94	-2.08924	2.89304e-94	4.42828e-91
Os01g0595600	292	355	245	77	77	42	11.2747	11.7017	7.53611	3.17756	2.74051	1.38093	68.3565	289.189	-2.08643	3.02561e-10	1.96608e-08
Os06g0641500	842	1298	1644	304	349	162	23.477	30.8959	36.5166	9.05908	8.96959	3.8463	283.589	1194	-2.07565	2.62317e-10	1.7208e-08
Os08g0469600	307	304	403	54	89	86	21.6272	18.2823	22.6165	4.0657	5.77921	5.15891	77.1523	325.359	-2.0708	7.15318e-22	1.60231e-19
Os06g0348800	385	583	1007	140	138	155	8.95418	11.5752	18.6574	3.47995	2.95842	3.06968	148.129	617.684	-2.0619	1.2934e-12	1.2121e-10
Os10g0210500	2562	2718	3165	467	460	1030	38.8901	35.2212	38.2729	7.57628	6.43627	13.3136	653.871	2712.95	-2.05202	1.23247e-13	1.30228e-11
Os01g0601675	16	21	24	3	2	9	0.217042	0.243186	0.259354	0.0434936	0.0250075	0.103959	4.62691	19.4302	-2.04962	0.00213571	0.0225022
Os06g0470350	76	89	130	23	19	25	3.41707	3.41606	4.65631	1.10522	0.787428	0.957146	22.9748	93.6708	-2.0356	3.29159e-10	2.11398e-08
Os08g0231400	10413	12847	9653	2267	3158	2186	457.832	482.2	338.104	106.528	127.985	81.8423	2603.51	10639.7	-2.03097	3.1581e-21	6.96096e-19
Os10g0394700	15	16	48	4	5	9	1.01581	0.924988	2.58952	0.289508	0.31211	0.518992	6.00705	24.5656	-2.02636	0.00279087	0.0278905
Os08g0390700	26	48	53	8	11	10	2.11813	3.33823	3.43964	0.696545	0.826016	0.693708	9.85211	39.9729	-2.02514	9.32259e-06	0.000231611
novel.2370	178	195	158	32	40	53	1.21521	1.13648	0.859302	0.233486	0.251714	0.308109	42.1351	172.213	-2.02314	2.20255e-14	2.48708e-12
Os04g0307500	24	27	51	4	4	16	0.325967	0.313056	0.551811	0.0580634	0.0500771	0.185046	7.85739	32.1602	-2.01435	0.00123588	0.0143918
Os07g0133100	11	30	20	5	5	4	0.210601	0.490325	0.305039	0.10231	0.0882376	0.0652116	4.83538	19.1947	-2.00703	0.00236948	0.024494
Os02g0253150	12	26	28	7	4	4	0.438206	0.810523	0.81454	0.273196	0.13464	0.124381	5.27732	20.6767	-2.00375	0.00172968	0.0189488
Os11g0153000	17	21	62	5	9	9	1.05044	1.10773	3.05189	0.330195	0.512601	0.473544	7.71838	30.9588	-2.0025	0.00159794	0.0178101
Os08g0532800	188	185	66	11	35	66	8.34132	7.00719	2.3328	0.521614	1.4314	2.49355	36.4127	145.787	-1.99238	0.000667334	0.00871393
EPlOSAG00000027137	18	13	29	7	2	5	6.84744	4.22177	8.78843	2.84599	0.701297	1.61966	4.92658	19.1634	-1.9852	0.00434233	0.0392519
Os03g0305400	84	120	62	9	7	51	3.67479	4.48157	2.16074	0.4208	0.282272	1.89986	21.6914	86.2246	-1.97975	0.00234711	0.0243354
novel.1619	26	32	39	7	11	5	1.33974	1.40764	1.60091	0.385499	0.522462	0.219388	7.9073	30.9174	-1.97705	8.93061e-05	0.00164147
novel.1214	41	19	24	6	4	11	0.787033	0.311357	0.36701	0.123095	0.070776	0.179804	7.07228	28.0197	-1.97137	0.00187833	0.0202948
Os02g0267700	23	76	22	8	14	7	1.32394	3.73464	1.00884	0.492164	0.742822	0.343111	9.91074	38.4151	-1.95788	0.00231194	0.0240371
Os02g0593500	62	82	167	22	26	27	1.25455	1.41647	2.69198	0.475774	0.48494	0.465221	25.5299	97.2183	-1.93296	1.01071e-06	3.18618e-05
Os01g0102900	170	239	384	55	57	82	11.4066	13.6899	20.5255	3.9441	3.52531	4.68508	65.6941	249.237	-1.92415	5.47445e-11	4.0987e-09
Os12g0257400	15	16	29	3	4	8	1.89657	1.727	2.92101	0.405395	0.46618	0.86132	4.97764	18.9854	-1.91585	0.00300673	0.0295546
Os01g0159000	370	483	399	56	75	193	12.8058	14.2708	11.0011	2.07145	2.39268	5.68802	106.635	402.695	-1.91238	3.26964e-07	1.15642e-05
EPlOSAG00000023546	14	18	28	6	3	6	17.499	19.2067	27.8805	8.01524	3.45639	6.38608	5.18285	18.9414	-1.88788	0.00279559	0.0279216
Os07g0129700	126	200	166	57	44	20	3.76259	5.09848	3.94895	1.81916	1.21111	0.508561	42.8396	156.956	-1.88456	3.96953e-06	0.000109369
Os11g0127800	31	41	91	18	9	13	1.29037	1.4569	3.01752	0.800761	0.345311	0.460778	13.9903	50.8119	-1.87882	0.000345883	0.00510159
Os02g0586000	516	344	738	134	223	46	32.763	18.6461	37.3292	9.09325	13.0514	2.48708	139.991	513.08	-1.87493	0.00016778	0.00277924
Os05g0421600	89	77	66	10	20	32	4.62964	3.41935	2.73501	0.555952	0.958968	1.41744	20.4622	75.9545	-1.87269	7.08306e-06	0.000181875
novel.1435	26	26	28	7	6	8	1.169	0.997951	1.0029	0.336371	0.248661	0.306287	7.18629	25.8329	-1.84788	0.000296576	0.00449712
novel.82	27	29	35	5	10	9	1.58124	1.44986	1.6329	0.312956	0.539821	0.448821	8.04957	29.184	-1.84536	0.000151705	0.00256969
Os06g0641400	135	221	227	60	54	35	6.52588	9.11995	8.74155	3.09982	2.40611	1.44069	51.986	184.675	-1.83969	3.63544e-09	1.9374e-07
Os04g0688600	23	45	41	12	8	8	0.446403	0.745603	0.63393	0.24892	0.143122	0.132217	9.7815	34.4167	-1.83926	0.000174116	0.00285989
Os04g0445100	117	157	268	35	33	74	5.49781	6.29794	10.0322	1.75773	1.42934	2.96096	47.521	170.312	-1.83861	7.76016e-07	2.50948e-05
Os07g0126301	3333	3835	1149	777	796	684	192.871	189.449	52.9675	48.0543	42.4582	33.7043	777.157	2749.96	-1.82319	1.03684e-05	0.00025393
Os02g0533800	1470	1445	1140	240	323	557	84.5058	70.914	52.2073	14.7455	17.1154	27.266	373.338	1322.7	-1.82318	1.48604e-10	1.00845e-08
Os04g0670500	66	87	95	18	23	25	1.67868	1.88903	1.92489	0.489302	0.539224	0.541455	22.3668	79.0905	-1.82071	1.78387e-09	1.01339e-07
Os03g0205800	26	55	57	4	15	18	0.933856	1.68641	1.63094	0.153549	0.496608	0.550524	12.1238	43.3106	-1.82024	0.000470211	0.00656553
Os02g0159850	73	94	138	34	25	20	12.3304	13.5543	18.5691	6.1378	3.89234	2.87661	27.656	96.4603	-1.8191	5.81483e-07	1.9514e-05
Os04g0375300	17	23	34	3	12	5	0.254782	0.294268	0.405934	0.048053	0.165774	0.0638097	6.69223	23.3534	-1.79514	0.00372661	0.0348053
Os04g0115700	542	445	313	101	125	138	5.85461	4.10349	2.6934	1.166	1.24459	1.26933	123.449	429.044	-1.79493	1.30597e-09	7.6233e-08
novel.731	70	83	142	27	23	29	1.97188	1.99598	3.1866	0.812878	0.597209	0.695628	27.0925	93.1314	-1.78909	2.23161e-07	8.18712e-06
Os01g0681700	37	46	54	15	6	16	2.38389	2.53009	2.77163	1.03289	0.356329	0.877811	12.772	43.6999	-1.78621	7.69468e-05	0.00144415
novel.1621	321	298	485	84	131	85	10.1982	8.08223	12.2749	2.85219	3.83625	2.29951	102.348	352.744	-1.78588	1.6821e-11	1.3631e-09
Os04g0142400	150	146	401	52	58	77	6.52948	5.42545	13.9056	2.41919	2.32719	2.85414	63.3074	218.128	-1.7852	3.79305e-06	0.000105497
Os01g0124100	2450	3770	3411	546	643	1502	115.249	151.393	127.823	27.45	27.8803	60.1642	892.115	3069	-1.78191	2.03326e-08	9.49497e-07
novel.1988	32	58	143	19	14	29	0.556408	0.860927	1.98078	0.353083	0.224382	0.429376	21.0192	71.705	-1.77373	0.00100958	0.012152
Os04g0665600	2089	2263	3141	567	728	776	46.6983	43.186	55.9356	13.5465	15.0007	14.7714	702.129	2391.11	-1.76755	3.95984e-30	1.45469e-27
Os08g0232700	17	50	75	13	8	17	0.341935	0.858538	1.20175	0.279459	0.14832	0.291166	12.9729	43.7374	-1.76173	0.00199989	0.0213487
Os01g0554150	21	18	36	5	6	10	1.3143	0.96171	1.79488	0.334446	0.346134	0.532934	7.03645	23.869	-1.75302	0.00202571	0.0215993
novel.2163	13	24	32	6	4	9	0.634022	0.999235	1.24328	0.312746	0.17982	0.373767	6.44899	21.6018	-1.75044	0.00350335	0.0332996
Os01g0138500	559	293	193	81	82	149	17.1013	7.6521	4.70362	2.64839	2.31232	3.88151	104.905	353.096	-1.74835	0.000102766	0.00184697
Os11g0693750	253	348	376	126	63	76	4.6098	5.41297	5.45766	2.45364	1.05808	1.17916	93.2576	311.136	-1.74556	9.41636e-08	3.76545e-06
Os03g0373500	122	110	167	38	32	42	5.18678	3.99233	5.65604	1.72664	1.25402	1.52049	38.3768	127.968	-1.74146	7.68225e-10	4.70359e-08
Os01g0878400	47	59	101	11	11	37	1.16826	1.25195	1.99995	0.292222	0.252029	0.783141	19.4263	65.2034	-1.73692	0.000602438	0.00800308
Os02g0220000	89	62	53	4	29	29	2.45804	1.46179	1.16609	0.11807	0.738266	0.682015	20.1886	67.5017	-1.72531	0.00307153	0.0300522
Os10g0580400	1948	2387	4041	746	989	590	33.9117	35.4739	56.0412	13.8797	15.8699	8.74602	799.799	2641.81	-1.72431	1.07804e-09	6.40133e-08
Os07g0103500	79	100	200	32	41	33	1.99888	2.16	4.03131	0.865343	0.956223	0.711	36.2333	118.733	-1.71712	3.062e-06	8.63504e-05
Os10g0372300	22	37	35	7	9	11	3.20815	4.60606	4.06591	1.09096	1.20974	1.36591	9.11481	29.8144	-1.70759	0.000313872	0.00471527
Os12g0117400	36	58	67	14	12	20	0.789429	1.08576	1.17042	0.328109	0.242554	0.373455	15.6192	50.8575	-1.70663	1.435e-05	0.00033706
Os11g0540600	70	94	99	17	37	22	1.93451	2.21766	2.17954	0.502113	0.942521	0.517717	25.6819	83.9014	-1.70443	4.06542e-07	1.41965e-05
novel.241	479	488	634	130	138	197	8.65197	7.52479	9.12276	2.50959	2.2976	3.03	157.353	513.403	-1.70418	1.84891e-19	3.48912e-17
Os09g0482200	44	50	228	15	38	38	1.19707	1.16127	4.94151	0.436153	0.952945	0.880336	30.2264	98.6167	-1.70412	0.00539001	0.0462923
Os03g0231600	186	209	154	57	51	52	4.68724	4.4962	3.09159	1.53518	1.18465	1.11585	55.1307	178.311	-1.69703	3.99696e-10	2.53742e-08
Os07g0591700	42	47	78	10	14	25	2.3025	2.1996	3.40646	0.585909	0.707449	1.16705	16.2935	52.8991	-1.68807	7.63817e-05	0.00143454
novel.2229	44	52	68	12	15	21	2.19988	2.21944	2.70839	0.641219	0.691279	0.894051	16.1513	52.2437	-1.68728	5.13623e-06	0.00013594
novel.2411	21	34	34	5	15	6	0.507288	0.701147	0.654292	0.129088	0.333997	0.123419	8.77059	28.2254	-1.68286	0.00209325	0.0221394
Os02g0129800	1040	902	1125	181	257	493	78.3089	57.9801	67.4819	14.5658	17.8372	31.6098	308.727	992.144	-1.6821	2.50425e-08	1.13857e-06
Os12g0186600	843	1004	903	259	243	307	18.9124	19.2286	16.1385	6.2101	5.02507	5.86482	276.276	885.905	-1.68166	4.71704e-26	1.3826e-23
Os03g0323100	35	56	110	14	23	21	1.54819	2.11466	3.87621	0.661858	0.937781	0.790995	19.5739	62.5	-1.67632	0.000225613	0.00356632
Os07g0624600	204	202	373	51	67	113	5.88299	4.97296	8.56908	1.57187	1.78098	2.77488	77.1208	247.096	-1.67598	1.62234e-07	6.12311e-06
Os11g0202300	24	31	37	9	8	10	0.505508	0.557409	0.620835	0.2026	0.155319	0.179355	9.2451	29.2844	-1.67161	0.00034339	0.00507842
Os10g0109300	17519	23242	22500	5912	9867	2580	529.657	599.865	541.907	191.029	274.971	66.4205	6357.29	20241.8	-1.67089	3.51306e-05	0.000734275
novel.1692	44	80	70	8	25	25	1.25156	1.9426	1.58618	0.243202	0.655471	0.605528	19.1635	61.4826	-1.66829	7.81644e-05	0.00146303
Os02g0770800	5672	5522	14251	2102	2327	3024	81.3561	67.6154	162.838	32.223	30.7657	36.9345	2525.67	7980.65	-1.65986	1.97709e-07	7.35127e-06
Os06g0360300	12	23	26	4	8	6	0.460905	0.754142	0.795538	0.164199	0.283228	0.196236	6.06568	19.1623	-1.65932	0.00561837	0.0478064
Os09g0553900	708	1020	2261	367	382	401	10.2425	12.597	26.0573	5.67437	5.09391	4.93985	393.355	1239.96	-1.65708	8.302e-07	2.66756e-05
Os06g0201000	64	72	43	10	8	38	2.65892	2.5536	1.42315	0.444022	0.30636	1.34433	18.3578	58.4471	-1.65704	0.00393445	0.0363034
Os05g0380200	79	112	108	35	29	24	4.3803	5.30139	4.77043	2.07407	1.48215	1.13314	30.6139	95.4211	-1.65505	7.65746e-08	3.11637e-06
Os11g0700900	106	72	76	9	20	52	3.12482	1.81195	1.78481	0.283558	0.543458	1.30533	26.3086	83.6076	-1.65342	0.00198574	0.0212141
Os11g0112200	40	67	69	9	21	23	1.535	2.19492	2.10938	0.369123	0.742822	0.751578	17.602	55.6989	-1.64984	3.26248e-05	0.000686168
Os10g0480900	18	40	36	7	8	13	1.50854	2.86179	2.40349	0.62699	0.618002	0.927734	9.40691	29.5618	-1.64951	0.00119414	0.0139951
Os10g0505700	285	164	144	59	30	98	24.7874	12.1766	9.97713	5.48425	2.40505	7.25787	63.2846	197.931	-1.64253	0.000459526	0.00643663
Os04g0607500	51	38	41	11	16	13	1.01692	0.646838	0.651266	0.234417	0.294072	0.220728	13.6027	42.5663	-1.63823	0.000126801	0.00220418
Os05g0421450	78	58	50	11	14	34	7.07948	4.49397	3.61521	1.06704	1.17125	2.62774	19.4849	61.3334	-1.63733	0.000639653	0.00840826
Os05g0493800	1423	1301	2662	497	580	530	40.1113	31.3065	59.7761	14.9726	15.0698	12.7214	549.387	1707.9	-1.63677	1.34645e-10	9.25122e-09
Os10g0554200	4814	4029	6095	1261	2201	1072	88.007	62.8787	88.7651	24.638	37.0892	16.6879	1550.5	4807.97	-1.63273	2.4322e-08	1.11339e-06
Os06g0110000	343	323	420	61	92	187	7.79502	6.26644	7.60378	1.4816	1.9272	3.61878	112.328	349.481	-1.63246	9.49576e-07	3.01067e-05
Os02g0285900	80	137	192	39	26	57	2.31468	3.3839	4.42548	1.206	0.693412	1.40435	41.4509	128.184	-1.63136	1.08397e-05	0.000264063
Os02g0721100	27	19	52	6	8	16	1.22529	0.736081	1.87991	0.29101	0.334644	0.618292	9.95528	31.0869	-1.63126	0.004591	0.0409622
Os11g0184900	7315	6517	9798	2342	2555	2249	154.149	117.238	164.483	52.7464	49.6288	40.3564	2452.43	7585.39	-1.6292	5.96675e-18	9.6138e-16
Os06g0199000	112	175	128	38	49	39	4.42613	5.9039	4.02971	1.60498	1.78492	1.3124	43.0721	132.915	-1.62838	3.8552e-09	2.03484e-07
Os09g0464066	231	192	263	61	50	101	22.6078	16.0414	20.505	6.38051	4.51058	8.41714	71.6165	221.644	-1.62675	1.99477e-08	9.36284e-07
Os07g0421866	43	76	93	25	14	24	1.85152	2.79363	3.19007	1.15048	0.555654	0.879971	21.7804	66.6333	-1.62637	4.65543e-05	0.000939681
Os06g0660400	27	27	57	7	9	18	2.307	1.96944	3.87986	0.639236	0.708831	1.30964	11.2963	35.0273	-1.62262	0.00191272	0.0205937
Os01g0871600	47	37	21	6	10	18	1.09661	0.736969	0.390327	0.149618	0.215065	0.35762	11.241	34.9102	-1.61308	0.00476976	0.0422425
Os06g0547400	28147	30667	24676	9680	9537	6276	916.192	852.159	639.862	336.751	286.143	173.954	8856.43	27089.4	-1.61299	6.41312e-10	3.95289e-08
novel.1614	18	51	37	9	15	8	0.691965	1.6737	1.13311	0.369772	0.531519	0.261878	10.9401	33.2543	-1.61197	0.00247905	0.0253443
Os10g0330400	637	828	1195	186	189	451	24.7488	27.4625	36.9863	7.72339	6.76852	14.9207	275.049	841.412	-1.61193	7.75324e-07	2.50948e-05
Os11g0444700	215	249	370	35	64	168	9.7267	9.6166	13.3348	1.69229	2.66885	6.47193	87.0828	264.789	-1.5997	0.000333486	0.00495856
Os01g0303000	120	122	331	63	60	49	7.261	6.30188	15.9551	4.07414	3.34644	2.52469	59.4959	179.105	-1.59504	8.69499e-05	0.00160998
Os12g0610100	48	61	31	10	11	24	2.5515	2.76808	1.31272	0.568111	0.538968	1.08633	14.9883	45.6311	-1.5921	0.00118418	0.0138954
Os01g0878300	2275	1878	1414	586	589	601	26.3714	18.5841	13.0575	7.25987	6.29337	5.9323	608.899	1833.44	-1.59022	1.3014e-09	7.61279e-08
Os07g0442900	4882	6211	6649	1827	1878	1801	225.767	245.199	244.949	90.2985	80.0524	70.9208	1889.51	5669.92	-1.5859	1.79648e-32	7.27889e-30
Os03g0660000	49	62	90	17	15	31	3.26275	3.52432	4.77406	1.20981	0.920653	1.75771	21.2006	63.6363	-1.58269	3.557e-05	0.000741882
Os07g0237700	246	314	342	76	89	120	18.0569	19.6758	19.9982	5.96212	6.02163	7.50042	96.2527	288.067	-1.57845	1.26552e-16	1.82553e-14
Os05g0194900	578	559	1512	243	319	252	23.7651	19.6209	49.5246	10.6782	12.0898	8.82287	278.121	829.666	-1.5775	5.92741e-06	0.000154798
Os01g0631200	2614	2341	3913	772	926	1107	82.3891	62.9884	98.2498	26.0053	26.9024	29.7104	950.106	2835.3	-1.57712	3.05806e-15	3.81248e-13
Os01g0309800	348	337	304	76	127	116	12.8257	10.603	8.92553	2.99362	4.31443	3.64048	107.591	321.58	-1.57465	1.07029e-11	8.8289e-10
novel.365	168	153	232	41	73	62	2.68527	2.08769	2.95409	0.700394	1.07552	0.843855	59.3483	177.286	-1.57439	3.32166e-09	1.78747e-07
Os08g0468100	2966	3609	7323	1356	1506	1419	39.7169	41.2559	78.118	19.4064	18.5886	16.1802	1465.19	4358.23	-1.57289	1.64134e-08	7.83038e-07
Os02g0232000	1314	963	937	353	328	354	41.2962	25.8366	23.4591	11.8568	9.50177	9.4736	355.412	1056.69	-1.57206	5.61664e-10	3.48535e-08
Os06g0320200	21	28	30	7	10	8	0.467056	0.531621	0.53153	0.16639	0.205006	0.151508	8.51106	25.1967	-1.56823	0.00136364	0.0156025
Os01g0919800	363	321	604	95	108	213	11.207	8.46026	14.8552	3.13464	3.07343	5.59965	138.873	410.269	-1.56041	1.26675e-06	3.89889e-05
Os10g0530400	426	476	715	128	140	251	18.0936	17.2591	24.1925	5.8104	5.48101	9.07794	174.071	513.964	-1.56011	3.26414e-09	1.76687e-07
novel.1660	53	60	61	19	6	31	1.45277	1.404	1.33201	0.556614	0.151596	0.723568	18.993	55.9744	-1.55801	0.00184639	0.0199811
Os01g0248300	48	42	51	8	20	18	2.9044	2.1695	2.45835	0.517351	1.11548	0.927438	15.326	45.6342	-1.55645	0.000164424	0.00273564
Os12g0171500	962	941	1354	336	390	308	38.6102	32.2413	43.2916	14.4127	14.4281	10.5263	355.038	1042.72	-1.55562	4.6942e-15	5.7482e-13
Os07g0556200	837	1024	1390	347	313	366	33.873	35.3772	44.8126	15.0085	11.6759	12.6126	351.864	1032.9	-1.55547	6.77221e-17	1.01406e-14
Os11g0133001	25	36	41	5	11	17	0.431265	0.530154	0.563437	0.0921837	0.17491	0.249718	10.8739	32.3724	-1.55516	0.00136357	0.0156025
Os11g0683500	33	65	84	10	25	23	0.393477	0.661629	0.797889	0.127434	0.274766	0.233524	19.3133	56.9082	-1.55325	0.000428232	0.00609119
Os01g0975900	58360	46689	34126	11566	15225	19710	1831.5	1250.84	853.166	387.93	440.418	526.714	15656	45942.9	-1.55309	2.7374e-08	1.23844e-06
Os06g0487620	23	49	39	7	8	21	1.81952	3.30917	2.45782	0.591843	0.583358	1.41464	11.9001	35.0653	-1.54698	0.00318078	0.0308481
Os04g0371000	103	113	133	23	41	50	6.82727	6.39416	7.02294	1.62936	2.50501	2.82213	38.0522	111.912	-1.54462	4.49374e-08	1.91956e-06
Os02g0600200	324	400	592	113	96	217	11.3212	11.9318	16.4789	4.21995	3.09198	6.45663	143.104	416.79	-1.54106	5.11038e-07	1.74691e-05
Os11g0541200	59	54	82	21	35	6	4.23827	3.3115	4.69254	1.61226	2.31751	0.367016	21.5795	62.4979	-1.54035	0.00528693	0.0456632
Os02g0523100	69	50	63	15	26	19	2.99166	1.85066	2.17601	0.695078	1.03909	0.701477	20.3308	59.3648	-1.53804	5.19548e-05	0.00102909
Os03g0445700	376	403	1053	105	224	264	16.2701	14.8868	36.2985	4.85592	8.93443	9.72755	197.051	572.262	-1.53704	0.000109727	0.00195549
Os03g0165900	40	30	41	8	10	19	1.2801	0.819599	1.04527	0.273624	0.294986	0.517769	12.3257	36.0431	-1.53005	0.00103245	0.0123464
Os08g0487100	43	48	97	14	19	28	1.15055	1.09641	2.06759	0.400353	0.468604	0.637957	20.4307	59.1565	-1.52976	0.000305289	0.004605
Os06g0661800	622	1003	1248	212	231	498	15.0503	20.7182	24.0562	5.4824	5.15209	10.2608	313.658	905.525	-1.52859	9.82431e-07	3.10951e-05
Os03g0379300	653	738	685	180	192	318	25.1471	24.262	21.0147	7.40845	6.81543	10.428	232.274	669.712	-1.52528	7.96348e-13	7.59203e-11
Os01g0136700	24	35	36	9	9	13	0.247744	0.308429	0.296042	0.0992921	0.0856351	0.11427	10.5112	30.2267	-1.52441	0.000715666	0.00925295
Os11g0493100	27	29	30	10	13	5	2.1055	1.93056	1.86367	0.833433	0.934438	0.332015	9.72939	27.7155	-1.52251	0.00296011	0.0291704
Os05g0245700	32	40	64	13	17	14	0.585251	0.624522	0.932459	0.254106	0.286588	0.218031	15.0187	42.9414	-1.52246	0.000253775	0.00393749
Os02g0620600	147	114	262	51	70	49	3.47053	2.29762	4.92762	1.28685	1.52333	0.98508	58.169	166.312	-1.51775	1.18138e-05	0.000284275
Os01g0507000	1528	1742	2296	548	535	742	40.9096	39.8148	48.9701	15.6806	13.203	16.9162	620.268	1775.34	-1.51723	2.56043e-19	4.61078e-17
Os01g0964333	45	59	94	23	13	28	4.1797	4.67821	6.95533	2.28318	1.11299	2.21456	21.9226	62.4109	-1.51672	0.000230496	0.00362892
Os07g0162600	145	260	150	48	61	75	3.57979	5.47972	2.95011	1.26652	1.38815	1.5767	62.1314	177.794	-1.51433	3.72833e-07	1.30359e-05
Os07g0418600	69	65	213	25	36	52	2.8558	2.29661	7.02289	1.10586	1.3734	1.83265	37.7927	108.054	-1.51399	0.0014947	0.0168572
Os01g0222600	650	816	795	195	215	343	50.7784	54.419	49.4755	16.281	15.4818	22.8169	253.482	725.014	-1.51397	1.49485e-14	1.72326e-12
Os07g0104500	21609	24619	20325	6660	10050	5267	647.05	629.316	484.832	213.136	277.387	134.296	7544.45	21534.9	-1.51321	1.06382e-08	5.234e-07
Os10g0482000	50	84	186	28	28	47	2.77234	3.97604	8.21575	1.65926	1.43104	2.21907	34.7446	98.9968	-1.51205	0.000900667	0.0110989
Os02g0591000	106	110	97	24	46	35	2.10688	1.86647	1.5359	0.509829	0.842768	0.592378	35.42	101.517	-1.51093	6.37578e-07	2.12157e-05
Os12g0169600	62	122	103	45	25	21	1.75443	2.94713	2.32188	1.36093	0.65208	0.506012	32.2198	90.7813	-1.51007	0.000321518	0.004817
Os01g0179600	54	68	77	29	24	11	1.47833	1.58921	1.67929	0.848505	0.605626	0.256429	22.5871	63.5137	-1.50906	0.000400514	0.00576539
novel.1895	75	84	57	15	36	22	2.3845	2.27987	1.44367	0.50969	1.055	0.595601	24.5776	70.3179	-1.50785	0.000151992	0.00257169
Os10g0474100	36	53	69	17	27	7	0.853611	1.07282	1.30336	0.43081	0.590116	0.141336	17.6953	49.8999	-1.50598	0.0028817	0.0285394
Os10g0580500	31	44	59	13	18	13	0.980603	1.18817	1.48676	0.439496	0.524832	0.350164	15.0382	42.3406	-1.50127	0.000237804	0.00372484
Os09g0361500	361	451	501	175	153	99	7.27446	7.75828	8.04246	3.76887	2.84185	1.69874	149.174	419.45	-1.49623	9.39491e-08	3.76233e-06
Os10g0130500	378	403	515	144	109	181	2.49797	2.2735	2.71119	1.01704	0.663955	1.01852	148.174	414.991	-1.48695	2.49114e-11	1.96664e-09
Os05g0314700	32	42	90	18	13	23	0.980337	1.09842	2.19647	0.589356	0.367101	0.599999	18.4316	51.1954	-1.48071	0.00173488	0.0189907
Os08g0391000	140	250	292	82	70	72	6.05203	9.22589	10.0557	3.78849	2.78925	2.65035	77.3204	214.567	-1.47971	1.12027e-07	4.422e-06
Os07g0125500	3863	5612	3428	778	1681	2050	223.541	277.233	158.027	48.1162	89.6636	101.014	1496.36	4163.56	-1.47595	1.71243e-06	5.10063e-05
Os03g0859100	185	151	227	39	84	71	3.0244	2.10736	2.95632	0.681415	1.26579	0.988378	65.0231	181.461	-1.47434	5.90125e-07	1.97799e-05
Os11g0139700	5983	5969	6512	1744	1866	2745	126.813	108.004	109.955	39.5066	36.4563	49.5431	2147.65	5960.41	-1.47235	7.84474e-18	1.24217e-15
Os06g0713800	256	169	280	76	84	81	6.51884	3.67377	5.67997	2.06835	1.97163	1.75636	82.4425	228.738	-1.47225	8.91296e-08	3.57974e-06
Os07g0491900	270	416	582	85	84	268	11.314	14.8813	19.4282	3.80673	3.24451	9.5628	144.2	398.909	-1.46606	0.000433453	0.00614959
Os05g0366000	70	85	83	24	36	21	1.98209	2.05466	1.87224	0.7263	0.939602	0.506339	27.7451	76.4214	-1.46507	4.96197e-06	0.000132466
Os03g0333400	126	261	498	119	76	91	6.36512	11.2557	20.0411	6.42484	3.53888	3.91448	99.5318	273.31	-1.46153	0.000579556	0.0077665
Os10g0163040	32	59	57	16	16	18	0.364753	0.574111	0.517584	0.194916	0.168107	0.17471	17.0938	46.7563	-1.46035	0.000146229	0.00249158
Os09g0453300	547	527	863	178	181	307	14.1933	11.6735	17.8387	4.93623	4.32904	6.78315	224.43	617.754	-1.45968	7.26959e-09	3.66835e-07
Os01g0135600	220	250	380	99	86	102	4.93309	4.78555	6.78793	2.37253	1.77751	1.94757	98.5405	269.876	-1.45803	1.00127e-09	6.01022e-08
Os11g0134900	98	83	52	16	22	46	2.28654	1.6532	0.966525	0.398981	0.473142	0.913918	27.807	77.0114	-1.45668	0.00165338	0.0182801
Os10g0343400	241	247	417	91	87	131	3.86338	3.3802	5.32529	1.55909	1.28554	1.78821	104.817	287.55	-1.4561	1.76076e-08	8.34981e-07
Os03g0603200	54	49	100	28	21	19	1.64855	1.27702	2.43201	0.913577	0.59094	0.493922	23.7002	64.3979	-1.45549	0.000401913	0.00578252
Os03g0131200	202	325	503	129	109	103	4.54578	6.24361	9.01743	3.10261	2.261	1.97375	118.067	322.545	-1.45468	2.31327e-06	6.73023e-05
Os05g0292800	118	196	317	52	39	125	9.3688	13.2847	20.0502	4.4125	2.85419	8.45102	71.9738	197.122	-1.45202	0.000913955	0.0112166
Os01g0847100	181	193	432	58	76	144	13.0665	11.8942	24.844	4.47496	5.05721	8.85199	92.4686	253.172	-1.45081	0.000160251	0.0026824
Os03g0233000	670	677	1758	323	353	366	20.5258	17.7055	42.9044	10.5757	9.9682	9.54781	355.834	972.258	-1.45076	1.1518e-05	0.000278616
novel.1093	26	45	55	12	11	20	0.276681	0.408803	0.466258	0.136479	0.107898	0.181231	14.5148	39.6333	-1.45033	0.000917394	0.0112538
Os01g0754800	224	168	206	43	85	84	12.234	7.83295	8.96284	2.50997	4.27914	3.90659	70.952	194.91	-1.45016	7.67154e-07	2.48666e-05
Os09g0483700	45	56	43	14	19	17	6.47579	6.8796	4.92954	2.15322	2.52029	2.08318	17.0026	46.5056	-1.44829	0.000111949	0.00198867
Os09g0346500	5174	8657	17022	3534	2789	3933	183.428	262	480.736	133.901	91.1388	118.73	3515.53	9579.73	-1.44635	1.8091e-05	0.000413646
Os04g0690800	1673	2713	4688	1069	815	1143	65.7589	91.034	146.792	44.9072	29.5279	38.2562	1039.37	2831.28	-1.44616	2.26543e-06	6.60499e-05
Os03g0684700	549	548	859	168	218	295	20.9029	17.8119	26.0546	6.83632	7.6508	9.56429	229.079	623.804	-1.44353	1.15404e-10	7.96898e-09
novel.2123	51	64	63	16	19	27	2.38114	2.55087	2.34321	0.798387	0.817681	1.07343	20.8922	57.0611	-1.44239	1.5785e-05	0.000365776
Os03g0129300	723	1390	3221	553	460	773	18.9512	31.1034	67.2582	15.4918	11.114	17.2534	607.022	1641.76	-1.43571	0.000496347	0.00686859
Os05g0526200	159	206	421	80	78	110	5.72499	6.33198	12.0758	3.07856	2.58874	3.37262	91.0394	245.856	-1.43484	1.76613e-05	0.000404492
Os12g0428000	2320	2892	2612	674	1000	1087	71.8289	76.4372	64.4232	22.3024	28.5383	28.6575	930.498	2515.17	-1.43359	5.56159e-20	1.11038e-17
Os05g0355400	266	242	200	55	53	150	9.46085	7.34783	5.66678	2.0907	1.73756	4.54294	85.5614	231.481	-1.43083	0.000263715	0.00406368
Os03g0682822	44	71	84	18	24	27	1.45385	2.00271	2.21107	0.63565	0.73096	0.759673	23.3213	62.8135	-1.43009	2.78178e-05	0.000597473
Os10g0100300	131	247	412	101	68	96	3.37113	5.42621	8.44616	2.77783	1.61298	2.10365	91.4823	245.569	-1.42894	0.000113698	0.00201325
Os05g0110100	303	395	543	111	141	181	17.1039	19.0346	24.418	6.6966	7.33648	8.70017	146.015	393.12	-1.42765	6.25485e-11	4.59556e-09
EPlOSAG00000019095	40	63	48	11	10	33	12.1521	16.3391	11.6169	3.57161	2.80032	8.53694	17.8485	48.2954	-1.42402	0.00350962	0.033337
novel.1002	84	96	85	26	33	35	1.6958	1.65448	1.36701	0.56098	0.61408	0.601672	31.8877	85.5639	-1.41918	4.08249e-07	1.42381e-05
novel.1506	53	69	45	11	31	18	2.06283	2.29262	1.39527	0.457572	1.11216	0.596564	20.1288	54.0562	-1.4156	0.00114639	0.0135051
Os02g0782900	1431	1491	1336	450	487	591	111.791	99.4348	83.1437	37.5714	35.068	39.3143	519.428	1380.11	-1.40903	5.12009e-18	8.29816e-16
EPlOSAG00000015614	22	29	37	9	12	10	12.3391	13.8852	16.5317	5.39487	6.20379	4.77591	10.5699	27.9299	-1.40742	0.00226639	0.0236528
novel.2226	113	199	184	45	74	56	5.35008	8.04322	6.93996	2.27706	3.22946	2.2577	59.3559	157.146	-1.40536	2.06154e-07	7.61389e-06
Os03g0332533	696	600	599	163	197	336	30.0575	22.1203	20.6077	7.52335	7.842	12.3561	232.968	617.652	-1.4038	1.09294e-07	4.32654e-06
EPlOSAG00000024029	83	86	157	34	36	45	42.7182	37.7858	64.3712	18.7022	17.0787	19.7217	39.0903	103.252	-1.40334	1.06932e-05	0.000260956
novel.585	312	390	583	152	197	97	4.86777	5.1944	7.24606	2.53454	2.83308	1.28868	154.233	406.638	-1.40132	9.16241e-06	0.000228455
Os08g0346900	160	277	282	65	108	81	11.0057	16.2657	15.4527	4.77848	6.84757	4.74437	86.1389	227.339	-1.4008	4.84105e-08	2.04886e-06
Os04g0581000	200	292	178	93	52	93	6.42874	8.0126	4.55799	3.19491	1.54069	2.54551	82.1558	216.161	-1.39856	2.41859e-05	0.00053182
Os04g0583900	535	384	317	139	153	163	11.6269	7.1242	5.48816	3.22853	3.06491	3.01644	155.203	408.793	-1.39573	2.00704e-06	5.91423e-05
Os06g0704700	171	267	519	66	92	184	3.40812	4.54282	8.24032	1.40586	1.69014	3.12273	113.326	297.906	-1.39273	0.000688198	0.00893976
Os09g0115900	189	193	260	81	57	92	7.18981	6.2677	7.87928	3.29322	1.9987	2.98017	78.8613	205.603	-1.3857	4.68491e-08	1.99195e-06
Os10g0506900	995	1260	1903	447	481	554	20.3121	21.9582	30.9477	9.75256	9.05093	9.63027	504.751	1314.68	-1.3817	7.08468e-12	6.04325e-10
Os08g0541400	40	74	163	37	22	37	1.54041	2.43278	5.00058	1.52285	0.780934	1.21332	33.1201	85.469	-1.37531	0.00512535	0.0445891
Os03g0323200	930	1371	2872	540	542	746	9.62508	12.1131	23.679	5.97303	5.17055	6.57442	620.74	1609.63	-1.37496	2.62423e-05	0.000569816
Os12g0211900	36	96	60	23	11	35	3.3652	7.6608	4.46803	2.29782	0.947801	2.78595	23.4418	60.543	-1.37136	0.00578074	0.0488358
novel.1175	36	55	71	15	15	29	0.978814	1.2766	1.53785	0.435882	0.375929	0.671418	19.8041	51.1053	-1.36461	0.000636532	0.00838407
Os05g0438800	2538	2012	1796	642	624	1138	61.1069	41.3544	34.4479	16.5201	13.8484	23.3313	809.493	2083.9	-1.36357	1.21686e-06	3.76284e-05
Os05g0244700	82	102	117	28	36	47	2.90235	3.08198	3.29897	1.05919	1.1745	1.41654	37.3942	96.0794	-1.35624	4.1333e-07	1.43971e-05
Os03g0563200	138	143	164	51	53	61	10.9967	9.72775	10.4108	4.34341	3.8929	4.13912	56.2785	143.176	-1.34742	1.08787e-09	6.43199e-08
Os07g0126500	187	226	180	60	75	87	12.0839	12.4672	9.26606	4.14377	4.46728	4.7872	75.1466	191.568	-1.34566	1.71243e-09	9.7683e-08
Os08g0545700	101	139	200	46	47	69	3.55757	4.17967	5.61202	1.73169	1.52597	2.06956	54.8517	138.886	-1.34133	2.33555e-06	6.76648e-05
Os04g0616900	274	344	399	83	144	154	7.60103	8.14658	8.81764	2.46082	3.68215	3.63781	127.77	324.389	-1.33986	3.14001e-10	2.03083e-08
Os06g0147250	84	122	89	33	36	41	10.3808	12.8708	8.76189	4.35857	4.10081	4.31451	37.4571	94.7723	-1.33915	2.33016e-06	6.7632e-05
Os03g0826200	254	421	822	120	155	276	19.0598	26.9688	49.1376	9.62379	10.7209	17.6356	183.737	465.047	-1.33913	0.000476993	0.00663744
Os07g0142700	91	116	98	30	50	34	2.723	2.96319	2.33609	0.959417	1.37909	0.866328	38.7526	98.1397	-1.33865	3.90177e-06	0.000108146
Os06g0122600	37	52	61	21	17	17	0.479603	0.575411	0.629894	0.290924	0.203117	0.18764	19.0461	47.6097	-1.33744	0.000322334	0.00482398
Os04g0584201	131	153	135	44	40	74	3.81299	3.80173	3.1303	1.36876	1.07318	1.8341	53.3185	135.171	-1.33711	1.41365e-06	4.30376e-05
Os12g0437800	8426	12711	7623	3262	3279	4247	815.524	1050.24	587.758	337.426	292.532	350.021	3670.52	9269.65	-1.33651	2.26322e-09	1.26227e-07
Os09g0343200	171	189	664	121	151	92	2.96153	2.79433	9.16106	2.23968	2.41054	1.35677	125.456	316.39	-1.3365	0.00443056	0.0398664
Os03g0184550	54	67	64	22	23	24	1.97193	2.08866	1.86181	0.858616	0.774179	0.746286	23.6014	59.3867	-1.33464	2.25059e-05	0.000498986
Os04g0550900	408	384	297	130	222	57	41.6061	33.4289	24.1274	14.1684	20.8673	4.94958	141.542	356.144	-1.33177	0.00285872	0.0283981
Os08g0477100	1374	1950	1501	611	626	555	35.3375	42.8133	30.753	16.7946	14.8402	12.1546	616.482	1549.4	-1.33055	2.38388e-12	2.16055e-10
Os10g0567400	1590	1776	2479	590	609	999	26.0324	24.8231	32.3334	10.324	9.19075	13.9277	741.105	1862.42	-1.32903	4.97829e-10	3.10321e-08
Os01g0311800	2270	2493	4228	827	1184	1361	40.7664	38.2203	60.4879	15.8731	19.5995	20.8129	1135.97	2848.08	-1.32585	4.50292e-09	2.34971e-07
Os01g0615100	954	1950	1216	426	454	668	85.8748	149.847	87.1984	40.9833	37.6695	51.2025	523.218	1311.01	-1.32501	3.38933e-07	1.19415e-05
Os10g0558850	57	67	117	27	40	22	3.20928	3.22035	5.24778	1.62471	2.07591	1.05476	30.5412	76.0573	-1.3227	0.000546248	0.00739569
Os06g0175800	78	160	73	28	49	41	2.04452	3.58024	1.52433	0.784395	1.18389	0.915121	39.8298	99.6048	-1.31985	0.000685188	0.00891063
Os01g0303800	538	558	431	169	188	230	23.4191	20.7356	14.9459	7.86238	7.54331	8.52536	199.273	497.142	-1.31701	9.26784e-10	5.61203e-08
Os01g0256500	91209	110574	129647	30520	38399	57748	4956.73	5129.86	5612.78	1772.65	1923.51	2672.34	42512.4	105835	-1.31584	8.58198e-12	7.25309e-10
Os01g0770700	5602	6410	5253	1957	2805	1796	382.928	374.048	286.048	142.97	176.735	104.539	2245.22	5586.59	-1.31515	3.68392e-09	1.95945e-07
Os11g0184800	138	159	184	63	72	45	4.12656	4.05884	4.38313	2.0134	1.98453	1.14583	62.2236	153.994	-1.31417	9.29102e-07	2.94915e-05
Os02g0112600	103	106	133	50	42	36	2.51732	2.21157	2.58946	1.30602	0.946164	0.749204	44.4576	109.749	-1.31402	4.04799e-06	0.000111197
Os03g0805600	75	143	210	47	58	53	3.86008	6.28298	8.61016	2.58531	2.75156	2.32278	53.895	133.483	-1.31305	0.000110222	0.00196178
Os02g0783625	371	320	385	105	143	168	10.0187	7.37707	8.28241	3.03045	3.55952	3.86318	140.307	348.587	-1.30842	2.60726e-10	1.71445e-08
Os11g0707000	2015	3817	7143	1954	1328	1375	51.2806	82.9268	144.816	53.1474	31.1525	29.7973	1623.69	4019.38	-1.30805	0.000501457	0.00692398
novel.1475	600	667	898	226	276	322	25.5336	24.2316	30.4435	10.2789	10.8264	11.6685	279.123	690.811	-1.3067	2.67117e-15	3.37597e-13
Os11g0244600	124	118	223	45	54	78	4.16643	3.3847	5.96905	1.61598	1.67245	2.23169	59.5883	147.623	-1.30661	2.38704e-05	0.000526986
Os12g0267200	443	653	273	166	161	201	6.80961	8.56894	3.34302	2.72713	2.28119	2.63095	180.133	445.103	-1.30482	7.45693e-05	0.00140529
novel.267	25	39	33	10	13	14	0.294319	0.391956	0.309492	0.125822	0.141071	0.140347	12.5342	30.9498	-1.3028	0.00244323	0.0250431
Os02g0615800	80	138	287	56	61	70	1.00223	1.47589	2.8643	0.749803	0.70441	0.746749	63.6657	156.394	-1.29971	0.00101296	0.0121767
Os02g0698000	83	198	271	85	64	51	2.20598	4.49246	5.73787	2.41447	1.56791	1.15423	69.9484	171.339	-1.29964	0.00152327	0.0171373
Os03g0854000	799	773	1521	344	405	421	40.0393	33.0685	60.7192	18.4237	18.7073	17.9646	398.315	979.826	-1.29904	1.3987e-07	5.38226e-06
novel.1505	176	205	193	67	66	88	8.17364	8.1274	7.14032	3.3255	2.82529	3.48003	75.1835	184.846	-1.29651	4.59286e-10	2.87596e-08
Os03g0223400	15344	17031	22157	7597	9130	3685	463.579	439.259	533.278	245.305	254.257	94.8025	7108.94	17420.9	-1.29318	0.000105629	0.00188857
Os12g0617800	739	1379	1648	311	378	760	10.8161	17.2301	19.2151	4.86483	5.0996	9.47193	482.264	1182.27	-1.29311	5.99057e-05	0.00116316
Os04g0603300	37	39	28	8	16	17	0.777454	0.699572	0.468693	0.179656	0.309891	0.304172	13.6896	33.901	-1.2903	0.00446979	0.0401407
Os10g0517050	1495	1374	1054	478	487	575	50.3872	39.5331	28.2994	17.2182	15.1295	16.5023	525.266	1284.71	-1.28987	1.94612e-08	9.16572e-07
Os06g0697600	494	611	782	190	208	332	11.4225	12.0606	14.4045	4.69533	4.43315	6.53684	245.802	600.399	-1.28715	2.13795e-09	1.19725e-07
Os11g0600500	36	59	50	14	19	23	2.73422	3.82541	3.02523	1.13642	1.33015	1.4875	18.8724	46.1737	-1.28676	0.000475896	0.00662552
Os02g0541325	1572	2036	1575	543	782	693	57.7423	63.8432	46.0872	21.3168	26.4768	21.6757	684.869	1670.63	-1.28599	3.37698e-13	3.30196e-11
novel.5	334	432	653	212	175	143	1.25004	1.38024	1.94691	0.847992	0.603713	0.455732	184.476	448.276	-1.2849	6.18743e-06	0.000160978
Os03g0807900	100	175	298	55	42	122	3.5947	5.37027	8.53369	2.11303	1.39165	3.73439	73.1921	178.423	-1.28484	0.00331541	0.0319504
Os03g0667500	169	242	229	97	75	71	5.26216	6.43262	5.68029	3.22796	2.15256	1.88249	84.4632	204.273	-1.2825	4.76665e-07	1.64163e-05
novel.1257	33	22	40	11	13	13	1.14305	0.650531	1.10374	0.407214	0.415059	0.383434	12.6091	30.6994	-1.28152	0.00574913	0.0486785
Os07g0539900	2582	2910	2756	819	763	1692	54.7799	52.7052	46.5802	18.5707	14.9213	30.5677	1096.6	2659.52	-1.27767	2.43167e-06	7.01544e-05
Os10g0481500	427	496	645	161	316	127	12.7684	12.6615	15.3648	5.14535	8.70989	3.23378	206.473	499.954	-1.27631	0.000121363	0.00212574
Os06g0295900	57	66	58	19	25	27	1.42573	1.4093	1.15571	0.507922	0.576395	0.575075	24.039	58.4204	-1.27475	7.28258e-05	0.00137998
Os01g0810600	82	68	58	28	29	25	1.5079	1.06749	0.849659	0.550297	0.491557	0.391468	28.2196	68.246	-1.27376	0.000367652	0.00536239
Os03g0117100	407	544	993	197	235	315	16.1866	18.4695	31.4606	8.3735	8.6148	10.6676	252.152	609.624	-1.27373	7.84736e-06	0.000199089
novel.2195	81	143	193	36	45	81	1.65741	2.49791	3.14601	0.787278	0.84874	1.41133	54.0634	130.7	-1.27095	0.00036137	0.00528756
Os04g0653700	41	64	60	21	18	25	2.86068	3.81207	3.33499	1.56598	1.15764	1.48533	21.8705	52.497	-1.26935	0.000239471	0.00374881
Os03g0386000	3053	2960	2385	690	911	1827	39.774	32.92	24.7525	9.60731	10.9398	20.2679	1137.83	2739.48	-1.26703	5.34646e-05	0.00105143
Os12g0574700	661	641	841	261	288	289	13.7439	11.3779	13.9303	5.8	5.51972	5.11685	286.343	688.503	-1.26652	2.23354e-15	2.84901e-13
Os10g0461100	109	135	135	56	43	48	2.3148	2.44746	2.2839	1.27103	0.841727	0.86801	50.848	121.507	-1.266	8.30707e-07	2.66756e-05
Os02g0595900	1951	2039	2766	828	1142	647	89.4669	79.8211	101.045	40.5803	48.2712	25.2643	899.933	2160.93	-1.26416	3.1954e-07	1.13453e-05
Os08g0502700	3102	4773	8032	1785	1717	2612	87.3262	114.707	180.129	53.7057	44.5543	62.6142	2072.7	4976.2	-1.26362	6.88507e-06	0.000177453
Os02g0669100	19326	16431	14201	5222	5298	9767	654.892	475.32	383.357	189.123	165.484	281.829	6817.16	16365.5	-1.26333	3.62883e-06	0.000101536
Os03g0656800	172	135	163	35	51	106	2.94044	1.97021	2.21987	0.639486	0.803656	1.54307	63.4552	152.933	-1.26081	0.000649214	0.00850554
Os02g0665300	136	180	250	51	105	65	1.81503	2.05075	2.65792	0.727436	1.29167	0.738678	74.7471	179.13	-1.26052	3.1627e-05	0.000669268
Os08g0394000	97	91	95	29	36	48	5.59092	4.47763	4.36207	1.78644	1.91263	2.35586	38.0924	91.7438	-1.25886	8.30704e-06	0.000209019
novel.378	40	58	47	8	29	21	1.04659	1.29551	0.979654	0.223711	0.69941	0.467879	19.2417	46.4568	-1.25878	0.00464983	0.0413799
Os10g0560400	82	164	218	36	53	93	2.85159	4.86869	6.0393	1.338	1.69889	2.75393	60.4527	144.899	-1.25837	0.00104075	0.012408
Os10g0204400	430	417	611	180	185	207	8.36064	6.92153	9.46389	3.74045	3.31558	3.42719	195.363	466.663	-1.25745	2.58918e-11	2.03239e-09
Os02g0685200	270	252	362	112	107	129	5.67604	4.52249	6.06244	2.5164	2.07339	2.30924	118.935	283.623	-1.25528	1.63019e-09	9.33784e-08
Os01g0893400	799	620	621	228	291	310	16.7406	11.0894	10.3651	5.10549	5.61995	5.53072	281.124	668.228	-1.2473	3.87217e-08	1.67219e-06
Os03g0386800	119	141	242	66	84	44	2.94621	2.9801	4.77298	1.74639	1.91696	0.927613	67.0459	158.469	-1.24629	0.000343204	0.00507842
Os05g0586050	33	67	54	14	27	20	1.10796	1.92034	1.44431	0.502362	0.835583	0.57179	20.587	48.7154	-1.2418	0.00184488	0.0199746
Os04g0578400	433	520	991	233	186	344	13.0012	13.3288	23.7042	7.47704	5.14782	8.79528	258.878	611.197	-1.23985	6.78991e-05	0.00130185
Os06g0692500	317	459	392	151	184	127	4.3446	5.3703	4.27991	2.21181	2.32448	1.48215	158.89	373.704	-1.2367	3.22269e-08	1.42752e-06
Os09g0550600	32	46	38	16	18	12	0.552237	0.677686	0.522416	0.295104	0.286329	0.176341	15.8863	37.1593	-1.23624	0.00249864	0.0254784
Os12g0470700	156	190	499	74	100	160	3.8169	3.96858	9.72622	1.93507	2.25529	3.33352	111.589	262.715	-1.23472	0.00274128	0.0275285
Os10g0101200	141	165	177	52	49	94	3.73164	3.72786	3.73174	1.47083	1.19535	2.11839	65.6247	154.897	-1.23459	4.06403e-06	0.000111526
Os08g0422000	108	183	306	70	58	106	2.1703	3.13936	4.89862	1.50339	1.07433	1.81384	79.3033	186.191	-1.23309	0.000583934	0.00781756
novel.1043	86	61	106	38	30	33	2.33973	1.41675	2.29737	1.10492	0.752325	0.764502	34.9096	81.6536	-1.23145	0.000358613	0.00525558
Os09g0471600	142	164	202	62	69	72	2.07417	2.04501	2.35053	0.967895	0.929014	0.895543	69.2579	162.299	-1.23125	3.80931e-09	2.01447e-07
Os06g0537300	63	92	69	30	42	17	4.19497	5.22963	3.66012	2.13496	2.57783	0.963905	30.805	71.8945	-1.22896	0.00205179	0.0217929
Os04g0132900	491	515	587	212	206	221	39.8517	35.6835	37.9543	18.3899	15.4116	15.2741	219.051	512.362	-1.22799	6.32779e-15	7.68032e-13
Os03g0619875	941	915	1806	381	402	689	42.7926	35.5218	65.4265	18.5175	16.8508	26.6806	495.146	1159.7	-1.22751	1.95005e-05	0.000440234
Os10g0113900	147	190	263	75	68	96	2.63994	2.9129	3.76261	1.43952	1.12565	1.46806	81.4316	190.089	-1.22591	5.63421e-07	1.89772e-05
Os04g0380300	1367	1899	1542	715	725	463	27.9453	33.1406	25.112	15.6216	13.6614	8.05968	660.801	1543.11	-1.2245	1.62296e-06	4.86571e-05
Os03g0575700	138	150	285	60	83	86	6.56927	6.09571	10.8079	3.05259	3.64194	3.48605	77.4845	180.876	-1.22333	3.25951e-05	0.000686067
Os01g0279100	514	693	1499	401	327	316	13.3449	15.3597	31.0037	11.127	7.82561	6.98615	361.793	843.68	-1.22299	0.000393373	0.00567742
Os12g0283100	37	39	32	14	15	15	0.477481	0.429649	0.328974	0.193091	0.178427	0.164832	15.0545	35.0758	-1.21885	0.00286586	0.0284438
Os01g0624700	244	374	520	115	181	159	7.69603	10.0703	13.0659	3.87663	5.26226	4.27043	153.953	358.147	-1.2185	1.36975e-06	4.18862e-05
Os12g0458900	53	76	92	14	24	53	3.8198	4.67599	5.28214	1.07838	1.59438	3.25265	29.8778	70.0227	-1.21838	0.00515994	0.0448334
Os04g0455700	291	377	681	105	201	240	18.7766	20.7664	35.0049	7.24091	11.9546	13.1866	181.954	423.668	-1.21798	0.000167852	0.00277924
Os05g0579500	328	463	549	161	164	213	20.8564	25.1328	27.8096	10.9413	9.61226	11.533	182.933	425.101	-1.21784	9.11855e-11	6.50866e-09
Os05g0491200	430	461	444	117	169	269	12.3112	11.2675	10.1268	3.58011	4.45999	6.55813	185.033	431.212	-1.21654	1.57843e-06	4.74251e-05
Os07g0102400	3184	3263	2874	1197	1215	1414	115.691	101.214	83.19	46.4837	40.693	43.7496	1305.79	3024.97	-1.21188	2.34809e-13	2.39609e-11
Os06g0206900	445	381	219	168	165	97	23.3146	17.0407	9.14047	9.40711	7.96833	4.32749	149.819	345.937	-1.20815	0.00194979	0.0209193
Os07g0670200	44	51	74	22	29	17	2.45522	2.42942	3.28948	1.31202	1.4916	0.807762	23.407	53.6968	-1.20682	0.00124453	0.014455
Os05g0565400	64	82	152	41	32	46	2.34296	2.56268	4.43289	1.60417	1.07982	1.43397	40.7831	93.5495	-1.20426	0.000840138	0.0104977
Os04g0345800	314	338	317	156	91	147	16.8963	15.5265	13.5888	8.97155	4.51358	6.73562	136.255	313.185	-1.2034	8.93908e-06	0.000223493
Os06g0147200	212	299	250	84	100	129	15.0805	18.157	14.1669	6.38613	6.55685	7.81386	105.793	243.89	-1.20221	3.56846e-09	1.90909e-07
Os07g0589000	1035	1320	3285	501	665	1125	47.1162	51.2979	119.131	24.3752	27.9041	43.6094	764.515	1753.84	-1.19777	0.00175624	0.0191483
Os09g0309200	410	574	530	176	288	154	10.9103	13.0394	11.2353	5.00546	7.06416	3.48955	211.412	484.019	-1.19579	5.11194e-06	0.000135427
Os02g0828200	61	58	103	29	23	39	1.76145	1.42976	2.36939	0.894991	0.612189	0.958965	30.9821	70.638	-1.19126	0.000794537	0.0100464
Os03g0306800	377	544	1041	264	232	289	26.5158	32.6631	58.3272	19.8448	15.0407	17.3085	268.956	612.673	-1.18924	0.000122246	0.00213984
Os09g0508000	966	790	628	329	318	358	23.8354	16.6405	12.3442	8.67602	7.2325	7.52186	344.069	784.317	-1.18829	4.31822e-06	0.000117097
Os03g0711650	203	211	245	89	89	94	6.47757	5.7477	6.22787	3.03519	2.61772	2.55412	93.1753	211.916	-1.18816	6.7033e-10	4.12253e-08
Os11g0556132	31	37	55	10	19	22	0.711902	0.725363	1.00619	0.245436	0.402188	0.430208	17.0145	39.0029	-1.18804	0.00423171	0.0384919
Os10g0371100	89	76	60	19	44	33	3.12482	2.27795	1.6782	0.712966	1.42398	0.986613	32.2015	73.8833	-1.18724	0.00216271	0.0227258
Os12g0640550	265	418	458	141	143	183	9.89172	13.3198	13.6191	5.62503	4.92015	5.81667	158.898	361.267	-1.18687	3.77126e-09	1.99819e-07
Os03g0592500	2043	3740	7142	2026	1614	1424	80.5917	125.947	224.44	85.4164	58.687	47.8332	1761.51	4005.6	-1.18553	0.00120463	0.0141114
Os01g0588100	11814	11288	7422	5714	4218	2569	538.93	439.589	269.72	278.583	177.361	99.7921	4406.43	10018.7	-1.18511	0.00138186	0.0157587
Os01g0692300	318	460	663	136	136	327	5.98096	7.38579	9.93379	2.73377	2.35776	5.23708	199.524	453.972	-1.18488	0.000555958	0.00750135
Os09g0419600	60	89	93	32	41	26	3.10633	3.93353	3.83564	1.77063	1.95658	1.14622	34.0518	76.9113	-1.18385	0.000166302	0.00275855
novel.367	117	153	226	61	45	98	3.2457	3.62334	4.99445	1.80855	1.15067	2.31497	69.0256	156.741	-1.18368	0.000282368	0.00431971
Os04g0607600	394	346	267	122	155	150	10.0038	7.49963	5.40054	3.31061	3.62758	3.24307	145.243	330.436	-1.18357	4.94057e-06	0.00013203
novel.910	64	58	52	24	20	29	1.28198	0.9918	0.829778	0.513797	0.369273	0.494648	24.9392	56.7645	-1.1834	0.000820633	0.0103007
Os09g0491740	751	790	1052	327	374	371	14.0104	12.5815	15.6345	6.51986	6.4313	5.89362	365.894	829.658	-1.18197	8.61963e-15	1.01926e-12
Os10g0569600	382	564	596	139	186	322	67.9332	85.6235	84.435	26.4188	30.4893	48.7609	215.685	490	-1.18163	8.14245e-06	0.00020544
Os07g0422000	71	76	165	38	30	60	4.38092	4.00328	8.11052	2.50594	1.70626	3.15251	43.3241	98.0917	-1.18024	0.00294468	0.0290691
Os07g0287100	150	182	232	73	69	91	2.6238	2.71773	3.23285	1.36472	1.11251	1.35543	79.4314	179.617	-1.17988	6.5679e-08	2.71303e-06
Os07g0127600	193	280	249	115	71	110	9.86364	12.2161	10.1376	6.28141	3.34468	4.78707	102.251	230.728	-1.17889	9.18591e-06	0.000228834
Os11g0250400	120	197	175	78	51	72	5.61466	7.86871	6.52285	3.90046	2.19952	2.86861	69.4815	156.463	-1.17843	2.75717e-05	0.000593017
Os01g0281100	1127	1105	1528	499	478	583	29.8809	25.0108	32.2738	14.14	11.6819	13.1624	532.896	1205.27	-1.17797	2.02412e-12	1.85277e-10
Os01g0752500	332	372	569	160	161	205	15.7188	15.0356	21.4611	8.0962	7.02626	8.26481	179.06	404.33	-1.17628	3.19748e-08	1.42092e-06
Os03g0365800	3066	3411	3311	1245	1737	1100	98.7702	93.806	84.971	42.865	51.5787	30.1748	1399.37	3155.58	-1.17328	2.40585e-08	1.10477e-06
Os02g0541300	84	99	84	34	44	34	11.97	12.0433	9.53569	5.17814	5.77942	4.12564	38.3117	86.1971	-1.17052	3.56344e-05	0.000742663
Os06g0646000	205	287	492	114	118	174	6.61863	7.91027	12.6543	3.93368	3.51166	4.78367	137.376	308.678	-1.16875	6.84934e-05	0.00131051
Os02g0484950	107	117	97	31	48	58	11.3067	10.5544	8.16549	3.50102	4.67532	5.21889	45.9563	104.048	-1.16859	3.769e-05	0.000783368
Os06g0573900	39	75	42	19	29	17	2.62082	4.30258	2.24843	1.3646	1.79633	0.972789	22.2473	49.8728	-1.168	0.00590032	0.0496535
Os05g0519300	438	514	864	218	202	335	14.7965	14.8232	23.2517	7.87082	6.29002	9.63664	255.574	573.886	-1.1672	9.91798e-06	0.000244638
Os10g0527900	34	32	42	9	16	21	0.549673	0.441643	0.540919	0.155506	0.238431	0.289096	15.3228	34.7449	-1.16543	0.00572414	0.0485565
Os08g0352400	199	228	251	87	83	115	11.7964	11.5379	11.853	5.51184	4.53515	5.80487	96.9596	217.458	-1.16515	1.91461e-09	1.07876e-07
Os07g0469100	129	143	198	47	59	93	7.42557	7.02702	9.07952	2.89146	3.13046	4.55848	66.6921	149.847	-1.16297	1.73545e-05	0.00039846
Os01g0803300	6885	7059	13409	3170	3355	4930	230.277	201.551	357.273	113.314	103.432	140.407	3872.98	8655.02	-1.16009	4.09141e-06	0.000112054
Os03g0661600	683	989	981	283	419	417	26.702	33.0077	30.5527	11.8247	15.0992	13.8822	378.124	845.25	-1.15963	9.1623e-13	8.6749e-11
novel.997	182	186	232	69	92	93	4.48819	3.91569	4.5577	1.81856	2.09124	1.9529	86.1259	192.639	-1.15883	6.27155e-09	3.21178e-07
Os03g0146500	373	383	453	138	171	205	13.5643	11.89	13.1233	5.36348	5.73193	6.34803	173.868	388.761	-1.15782	3.21517e-12	2.88548e-10
Os08g0130400	48	79	98	20	30	45	1.12534	1.58112	1.83031	0.501131	0.648306	0.898363	31.6912	70.8703	-1.15618	0.00126143	0.0146029
Os07g0116900	47	52	71	27	20	24	0.67636	0.63882	0.813947	0.415263	0.265293	0.294096	24.5406	54.2296	-1.1555	0.000877856	0.0108733
Os02g0583700	26234	26955	36500	10143	15160	12666	1821.7	1597.89	2019.13	752.765	970.351	748.945	12889.1	28710.5	-1.15541	5.72203e-12	5.00313e-10
Os07g0528200	313	412	509	163	200	152	11.5748	13.0065	14.9949	6.44223	6.81735	4.78641	176.619	392.07	-1.15359	2.23865e-08	1.03663e-06
Os03g0649000	294	215	277	97	138	103	4.27586	2.66937	3.20932	1.50774	1.85	1.27559	115.301	256.066	-1.14956	9.38761e-06	0.000232495
Os02g0733500	41	41	68	15	18	31	1.90409	1.62548	2.51576	0.744515	0.770534	1.22592	21.421	47.7399	-1.14923	0.00382006	0.0354976
Os07g0124100	85	76	73	19	45	38	6.32405	4.82709	4.3267	1.51081	3.08607	2.40745	34.091	76.2281	-1.1486	0.00107841	0.0128181
novel.1457	55	61	78	30	35	16	0.83866	0.79405	0.947491	0.488904	0.491935	0.20775	28.175	62.0128	-1.14853	0.00296129	0.0291704
Os07g0124400	44	55	89	30	25	23	2.36183	2.52031	3.80578	1.72106	1.23695	1.05129	27.0447	59.3382	-1.14728	0.00211334	0.0223176
Os11g0671000	2656	3047	2833	944	1057	1693	145.061	142.066	123.261	55.1027	53.2124	78.7363	1242.61	2751.72	-1.14638	7.41846e-09	3.72301e-07
Os05g0181650	96	127	189	40	61	74	5.7062	6.44428	8.94942	2.54106	3.34212	3.74546	58.7272	130.106	-1.14506	8.44715e-05	0.00157042
Os03g0340500	82	77	66	25	27	46	1.2988	1.04116	0.832782	0.423204	0.394194	0.620419	32.9421	73.3764	-1.14499	0.000794506	0.0100464
Os12g0292400	133	266	429	135	99	102	2.91797	4.98202	7.49796	3.1655	2.00207	1.90557	116.762	257.169	-1.14372	0.00212225	0.0223943
Os01g0866400	163	327	413	160	113	93	5.18607	8.88165	10.4679	5.44065	3.31395	2.5196	128.258	282.367	-1.14366	0.0014044	0.0159695
Os08g0503000	7485	6675	5310	3090	3871	1329	395.95	301.436	223.769	174.697	188.75	59.8646	2890.71	6378.73	-1.14191	0.00353909	0.033534
Os11g0274700	542	671	1012	325	407	190	11.8142	12.486	17.5729	7.57128	8.17744	3.52661	319.642	704.166	-1.14092	0.000424886	0.00605924
Os12g0101800	185	301	436	104	164	118	2.2798	3.16655	4.28025	1.36974	1.86288	1.23824	131.293	289.191	-1.14092	8.45463e-05	0.00157075
Os03g0130300	638	813	1139	254	239	625	51.8791	56.4361	73.7824	22.0742	17.9137	43.2761	372.122	820.698	-1.14027	0.000722852	0.00932398
Os11g0267300	1521	1871	2287	567	569	1329	24.0912	25.2987	28.8572	9.59826	8.30728	17.9247	821.81	1809.98	-1.13859	0.000116974	0.00206066
Os03g0237100	182	167	192	66	59	110	6.20098	4.85736	5.21131	2.40332	1.85292	3.19138	79.3349	175.021	-1.13737	2.37284e-05	0.000524271
Os07g0171100	103	188	320	81	72	101	3.09904	4.82883	7.67002	2.60468	1.99682	2.58766	86.634	190.006	-1.13627	0.00129219	0.0149276
Os06g0159600	2652	3065	3588	1295	1132	1539	52.237	51.5384	56.3009	27.2618	20.5527	25.8131	1355.14	2977.55	-1.13602	3.17027e-13	3.11954e-11
novel.728	7176	7228	9565	2718	3166	4499	139.464	119.92	148.088	56.4556	56.716	74.4546	3501.34	7685.46	-1.13405	1.47702e-10	1.00481e-08
Os03g0140200	137	211	173	70	65	88	5.35126	7.0358	5.38318	2.92222	2.34027	2.92695	76.012	166.462	-1.13275	1.14327e-06	3.55926e-05
Os11g0216100	81	134	201	44	52	81	3.38772	4.78434	6.69693	1.96677	2.00466	2.88472	59.4743	130.269	-1.13092	0.000756642	0.00965448
Os12g0466200	2921	3103	3954	1175	1528	1603	271.886	246.566	293.191	116.889	131.098	127.053	1459.85	3195.85	-1.13009	6.11722e-18	9.79893e-16
Os04g0614650	2514	2207	1836	981	1154	709	23.8209	17.8522	13.8587	9.93442	10.079	5.72054	982.374	2147.06	-1.12816	5.60163e-05	0.00109926
Os05g0261700	532	684	659	240	292	275	6.69747	7.35106	6.60909	3.22916	3.38843	2.94801	275.187	600.826	-1.12736	3.75718e-16	5.22817e-14
novel.1599	55	48	55	17	30	22	1.26771	0.944482	1.0099	0.41878	0.637375	0.431795	23.3636	51.241	-1.12548	0.00166131	0.018331
Os01g0825800	1378	1554	1578	629	666	649	29.5076	28.4074	26.9184	14.3951	13.1455	11.8339	665.983	1451.13	-1.12451	7.1432e-18	1.13763e-15
novel.2330	177	157	202	94	68	67	3.04855	2.30842	2.77159	1.73032	1.07956	0.982634	79.7386	173.026	-1.12378	6.58155e-05	0.00126542
Os12g0168700	190	296	559	119	156	167	2.51271	3.34176	5.88921	1.68196	1.90164	1.88062	149.712	325.612	-1.12205	0.00053207	0.00724646
Os06g0725100	399	559	506	218	210	200	10.9851	13.1382	11.0978	6.41455	5.32924	4.68875	216.151	468.284	-1.1189	7.20755e-10	4.42277e-08
Os04g0679400	1316	1529	1028	392	432	915	35.2552	34.9679	21.9391	11.2236	10.6676	20.873	579.766	1259.04	-1.11782	0.000352429	0.00517873
Os04g0330900	53	109	163	43	44	50	0.449171	0.788601	1.10048	0.389479	0.34372	0.36083	46.7771	101.071	-1.11738	0.00248249	0.0253607
Os08g0203300	1254	1476	1986	711	760	534	15.4577	15.5321	19.5022	9.36692	8.63531	5.60513	692.974	1501.19	-1.11631	8.13561e-07	2.62166e-05
Os02g0159700	1886	2317	3495	1106	1243	916	27.2663	28.596	40.2522	17.0891	16.5643	11.2766	1124.68	2436.99	-1.11619	1.55706e-06	4.68853e-05
novel.2055	55	87	128	31	35	50	1.62685	2.19685	3.01615	0.980002	0.954267	1.25937	39.1576	84.7311	-1.11508	0.00101108	0.0121648
novel.2463	36	36	47	15	13	24	0.936333	0.799328	0.97383	0.416964	0.311665	0.53154	17.5835	38.1859	-1.11449	0.00512862	0.0446035
Os04g0688300	639	839	606	145	249	551	21.5202	24.1213	16.2583	5.21906	7.72966	15.8013	310.236	672.562	-1.11448	0.00336038	0.0322484
Os07g0469200	86	85	93	29	47	40	5.26931	4.446	4.53937	1.89904	2.65442	2.08695	39.2423	85.2512	-1.1129	6.18916e-05	0.00119666
Os07g0540500	33	40	46	15	14	23	2.5597	2.64868	2.84243	1.2435	1.00097	1.51915	17.6031	38.0233	-1.10903	0.00389975	0.0360727
Os11g0521500	971	1231	1611	469	493	703	49.1085	53.1485	64.9069	25.3507	22.9827	30.2754	563.665	1211.12	-1.10337	3.1928e-09	1.73165e-07
novel.1037	39	49	46	16	19	24	1.99317	2.13782	1.87282	0.873936	0.895055	1.04445	19.9572	43.0139	-1.10309	0.0017804	0.0193505
Os04g0372201	64	64	105	28	33	41	1.39504	1.19092	1.82328	0.652295	0.663035	0.761005	34.5307	74.1842	-1.10242	0.00045053	0.0063364
Os03g0176700	399	535	737	212	189	327	25.0794	28.7074	36.9037	14.2416	10.9502	17.5021	246.456	528.712	-1.10137	7.38247e-06	0.000188684
Os03g0401100	15818	14161	15405	6214	6185	7749	182.009	139.101	141.208	76.4174	65.5991	75.9249	6865.49	14725.7	-1.10086	2.27163e-11	1.8089e-09
Os01g0859200	483	525	619	230	275	205	12.6452	11.7336	12.91	6.43554	6.63631	4.57013	243.876	521.903	-1.09963	6.32741e-09	3.22839e-07
Os03g0229500	371	361	431	164	148	203	8.19714	6.80912	7.58618	3.87268	3.01416	3.81928	175.678	374.766	-1.09307	5.29059e-09	2.73483e-07
Os11g0105750	182	252	382	121	90	142	2.52203	2.98109	4.21696	1.79203	1.14958	1.67558	120.836	257.086	-1.09235	0.000113319	0.00200912
Os01g0264000	178	162	217	79	85	82	4.52473	3.51547	4.3943	2.14625	1.99163	1.77494	84.2451	179.345	-1.09183	6.47281e-07	2.14866e-05
Os08g0348300	90	118	109	48	53	38	6.66206	7.45664	6.42762	3.79741	3.61625	2.39523	47.9509	101.62	-1.09075	6.23257e-05	0.00120168
Os12g0548700	22287	27331	16562	8770	7588	13486	2161.87	2263.23	1279.82	909.194	678.455	1113.93	10106.1	21517.4	-1.09024	5.58987e-05	0.00109773
Os02g0437300	565	688	893	286	304	354	9.514	9.89004	11.9791	5.14707	4.71851	5.07592	321.563	682.941	-1.0878	1.44287e-11	1.17964e-09
Os07g0540600	94	160	151	54	52	72	3.65535	5.31149	4.67773	2.24427	1.86389	2.38413	60.5351	128.406	-1.08773	2.34336e-05	0.000518173
Os06g0579100	562	772	974	305	358	348	12.0876	14.1747	16.6886	7.01104	7.09745	6.37352	344.922	731.58	-1.0863	4.10051e-10	2.58815e-08
Os03g0809000	2600	3551	2885	1449	1443	1073	131.953	153.848	116.641	78.5949	67.5039	46.3707	1372.44	2902.1	-1.08086	9.83008e-07	3.10951e-05
Os07g0533300	455	589	595	280	276	157	13.0611	14.4337	13.6064	8.59026	7.30288	3.83765	248.576	524.317	-1.07931	0.000149695	0.0025399
Os03g0765900	141	271	460	134	93	147	10.6169	17.4198	27.5926	10.7836	6.45471	9.42523	128.413	270.765	-1.0792	0.00349399	0.0332526
Os07g0294300	234	233	281	92	120	124	20.8917	17.7586	19.9858	8.7786	9.87541	9.42706	113.951	240.704	-1.076	4.7747e-09	2.48212e-07
Os09g0532400	1079	1189	1763	542	534	714	19.4815	18.3264	25.3577	10.4587	8.88706	10.9773	608.891	1282.56	-1.07509	1.39319e-08	6.71071e-07
Os01g0247600	32	38	48	12	18	23	2.07396	2.10246	2.47827	0.83121	1.07532	1.26933	17.7681	37.6244	-1.07437	0.00554324	0.0473595
Os07g0571300	1228	1185	1107	438	461	712	67.4899	55.5973	48.4669	25.7273	23.3538	33.321	543.888	1143.54	-1.07092	3.24899e-07	1.15059e-05
Os11g0118500	177	208	252	98	94	91	4.00793	4.02073	4.54574	2.37166	1.96196	1.75463	97.3754	203.469	-1.06927	2.04097e-07	7.54805e-06
Os04g0542800	1288	1497	1656	557	849	584	22.8125	22.6346	23.3655	10.5437	13.8606	8.80778	678.501	1423.28	-1.06891	1.53495e-08	7.36776e-07
Os01g0865100	2217	2946	2124	998	1176	1110	57.3217	65.0251	43.7487	27.578	28.027	24.4384	1121.2	2350.6	-1.06801	2.34891e-09	1.30216e-07
Os03g0190100	145	179	200	71	56	109	3.72265	3.92313	4.09045	1.94815	1.32522	2.38291	79.9625	167.451	-1.06565	5.33801e-05	0.00105052
Os03g0659200	65	136	208	58	57	63	3.55894	6.35683	9.07251	3.39402	2.87672	2.93727	60.9325	127.05	-1.06561	0.00351011	0.033337
Os11g0619000	55	48	54	18	19	35	0.867068	0.645992	0.678175	0.303279	0.276096	0.469846	24.1585	50.9473	-1.0648	0.00419631	0.0382457
Os01g0748950	285	473	556	169	206	208	6.34506	8.98974	9.86105	4.02122	4.22741	3.94323	198.378	414.41	-1.06465	5.05319e-07	1.73166e-05
Os12g0135500	497	647	509	242	314	184	15.6309	17.371	12.7527	8.13433	9.10275	4.92767	254.886	532.449	-1.06394	3.32005e-05	0.00069668
Os10g0509600	268	230	232	86	114	136	40.2898	29.5178	27.7847	13.8178	15.7973	17.4099	113.385	237.908	-1.06368	4.80482e-06	0.000128902
Os04g0174900	129	135	305	64	85	105	5.24483	4.68565	9.87867	2.781	3.18549	3.6352	85.6145	178.8	-1.06243	0.0017613	0.0191732
Os11g0156600	858	1162	1163	571	423	407	80.7213	93.3258	87.1641	57.4138	36.6824	32.6056	487.664	1016.61	-1.06175	5.44052e-06	0.000143305
Os11g0251400	8003	8941	9820	3431	3793	4923	116.162	110.788	113.548	53.2244	50.7469	60.8468	4116.76	8594.23	-1.06171	2.73534e-17	4.21028e-15
Os08g0191900	77	120	161	50	47	62	1.6676	2.2186	2.7777	1.15732	0.938246	1.14338	54.2164	112.722	-1.06116	0.000246803	0.00385047
Os10g0496900	266	496	1011	269	261	233	3.92739	6.25171	11.8913	4.24477	3.55205	2.92938	263.041	548.149	-1.06096	0.00496513	0.0435528
Os07g0519100	104	162	199	56	97	54	1.59865	2.12583	2.43685	0.919997	1.37438	0.706821	70.6022	146.804	-1.0588	0.000712468	0.00922026
Os11g0177200	198	238	251	118	114	73	16.4991	16.9304	16.6619	10.5089	8.7562	5.17982	106.121	220.179	-1.0586	0.000103323	0.00185216
novel.1685	243	219	315	91	133	130	5.44324	4.18785	5.62108	2.17857	2.74612	2.47966	119.74	249.679	-1.05739	8.36284e-07	2.68234e-05
Os08g0353700	174	260	311	95	149	88	11.516	14.69	16.3972	6.71979	9.08981	4.95943	113.496	235.759	-1.05713	0.000113589	0.00201261
Os05g0484800	864	593	512	321	336	250	40.7744	23.8904	19.2487	16.1904	14.616	10.0464	313.28	651.812	-1.05697	0.000813359	0.0102263
Os01g0976200	113	105	143	47	60	57	3.3447	2.65316	3.37188	1.48681	1.63699	1.43665	55.804	116.06	-1.05526	1.6607e-05	0.000382572
Os04g0630800	853	974	1200	435	460	468	30.1184	29.3587	33.7537	16.4154	14.9712	14.071	466.355	967.545	-1.05442	5.08485e-14	5.60391e-12
novel.1901	1409	1231	1405	543	635	683	30.6668	22.8723	24.3608	12.631	12.7394	12.6583	633.067	1311.94	-1.05051	1.10597e-10	7.6949e-09
Os02g0522300	975	1109	1372	483	582	498	7.65503	7.43309	8.58132	4.05293	4.21194	3.32942	534.665	1104.71	-1.048	6.6343e-12	5.73004e-10
Os02g0782800	178	200	214	88	92	89	4.69383	4.50228	4.49551	2.4801	2.2362	1.99846	92.224	190.205	-1.04773	5.22403e-08	2.19744e-06
Os12g0236100	862	755	559	297	349	370	13.6434	10.2014	7.04831	5.02402	5.09164	4.98671	345.705	714.935	-1.04714	2.99714e-05	0.000638648
Os03g0432100	514	671	793	280	354	257	7.6955	8.57612	9.4581	4.48034	4.88532	3.27645	305.574	629.535	-1.04465	1.15501e-07	4.54613e-06
Os09g0266000	90	119	175	43	55	77	2.62136	2.95887	4.0605	1.33854	1.4766	1.90973	58.8347	121.313	-1.04237	0.00032801	0.00489034
novel.626	84	109	214	47	75	61	0.422633	0.468172	0.857739	0.252733	0.347826	0.261343	62.0184	127.467	-1.04127	0.00287236	0.0284981
novel.696	60	85	91	29	39	40	1.00071	1.21023	1.20908	0.516932	0.599565	0.568084	36.5928	75.0879	-1.03719	0.000187087	0.00304287
Os03g0736600	157	245	457	127	136	118	5.7524	7.66321	13.339	4.97316	4.59309	3.68153	130.91	267.743	-1.03558	0.00187675	0.0202857
EPlOSAG00000022933	109	120	183	44	46	101	164.43	154.537	219.92	70.9395	63.9632	129.74	63.7201	130.969	-1.03537	0.00254862	0.0259018
Os06g0287700	477	599	990	266	293	382	5.08593	5.45223	8.40901	3.03119	2.87963	3.46827	318.915	651.519	-1.03109	1.68918e-05	0.000388483
Os03g0195100	909	1555	1828	758	315	849	30.0578	43.8954	48.1535	26.7881	9.6011	23.9055	661.931	1352.13	-1.03101	0.00469763	0.0417109
Os02g0332800	874	891	870	302	377	562	11.6041	10.0988	9.20185	4.28534	4.61377	6.35377	416.748	852.715	-1.03085	6.76033e-07	2.23066e-05
Os01g0130000	1580	1645	1803	661	729	951	41.0214	36.4598	37.2912	18.3415	17.4461	21.0248	793.335	1619.73	-1.02892	3.45934e-13	3.35605e-11
Os04g0521100	7455	6226	6189	2510	3174	3720	256.196	182.654	169.435	92.1889	100.542	108.859	3180.81	6487.1	-1.02793	1.80712e-07	6.74656e-06
novel.208	86	75	93	51	39	26	2.06266	1.53563	1.77693	1.30731	0.862204	0.531006	40.7342	82.1613	-1.0216	0.00554349	0.0473595
Os06g0617800	1217	1384	1638	473	576	947	20.2129	19.6232	21.6725	8.39612	8.81814	13.3932	668.742	1356.93	-1.01985	2.58528e-06	7.41976e-05
Os04g0538750	66	68	66	25	32	37	3.54275	3.11602	2.82226	1.43422	1.5833	1.6912	31.7932	64.7027	-1.01742	0.000625342	0.00826748
Os10g0532300	4049	3592	3310	1404	1385	2453	190.262	144.091	123.905	70.51	59.9888	98.1519	1765.91	3573.25	-1.01648	4.04329e-05	0.000830729
Os10g0340800	320	313	372	128	157	187	17.1981	14.3605	15.9268	7.35223	7.7776	8.55792	159.756	323.823	-1.01604	6.61844e-09	3.37064e-07
novel.1143	443	431	853	224	280	293	11.5427	9.58684	17.7056	6.23779	6.72477	6.50081	270.637	546.851	-1.0152	7.23309e-05	0.00137325
Os01g0896500	225	378	564	197	137	192	4.49872	6.45198	8.98344	4.20971	2.5249	3.26892	181.363	365.307	-1.01332	0.00101184	0.0121685
Os09g0339000	249	174	274	118	104	103	4.97858	2.96996	4.3643	2.52155	1.91671	1.75364	112.158	225.943	-1.01235	0.000216712	0.00345095
Os10g0370800	7591	11070	9098	3849	4546	4537	70.5669	87.8505	67.376	38.241	38.9536	35.9143	4407.43	8888.27	-1.01202	6.12104e-13	5.8558e-11
Os05g0369500	75	119	109	48	42	50	1.60915	2.17961	1.86303	1.10067	0.83062	0.91349	48.0476	96.4045	-1.01201	0.000156886	0.00263408
Os05g0231100	1580	1665	1882	677	941	785	47.3432	42.5902	44.9239	21.6805	25.99	20.0294	817.999	1649.11	-1.0113	6.6135e-12	5.73004e-10
Os05g0111800	526	649	717	308	380	178	12.3318	12.9892	13.3912	7.71742	8.21187	3.55352	300.388	604.836	-1.01124	0.000725655	0.00933828
Os08g0152366	148	196	388	111	112	109	4.35416	4.92259	9.09352	3.49016	3.03723	2.73065	113.972	229.023	-1.01045	0.00171423	0.0188095
Os04g0320700	1523	1679	2168	755	757	995	39.2388	36.9285	44.4972	20.7894	17.9775	21.8291	852.658	1716.44	-1.00949	3.9497e-11	3.0568e-09
Os04g0658300	88	103	148	47	42	69	2.27529	2.27345	3.0484	1.29877	1.00097	1.51915	53.5823	107.703	-1.00811	0.000409621	0.0058689
Os06g0188400	319	392	610	156	277	179	4.18329	4.38843	6.37257	2.18641	3.3483	1.99884	207.829	417.763	-1.00777	0.000225244	0.00356252
Os01g0942300	178	184	292	77	99	131	15.7633	13.9104	20.6	7.28781	8.08125	9.87859	103.379	208.169	-1.00767	4.96922e-05	0.000992115
novel.186	256	167	160	84	80	118	5.76099	3.20826	2.86837	2.0203	1.65945	2.26119	95.7412	192.877	-1.00682	0.00191487	0.0206088
novel.2225	189	312	303	102	153	119	8.36025	11.7817	10.6772	4.82211	6.23829	4.48231	127.188	255.002	-1.00503	8.26241e-06	0.000208086
novel.86	47	53	79	22	24	38	1.09544	1.05453	1.46681	0.548014	0.515605	0.754172	28.2956	56.8882	-1.00483	0.00364441	0.0341766
Os02g0332700	451	327	401	146	178	244	19.3813	11.9963	13.728	6.70561	7.05086	8.9288	191.433	384.913	-1.00441	5.25014e-05	0.00103767
Os01g0859500	1054	1136	1570	497	652	611	24.3068	22.3645	28.8432	12.2496	13.8596	11.9984	598.477	1200.3	-1.00415	3.10617e-10	2.01367e-08
novel.140	82	92	133	43	58	42	1.81268	1.73616	2.34216	1.01591	1.18182	0.790595	48.9206	97.6886	-1.00214	0.000427424	0.00608284
novel.1828	75	71	122	36	33	57	2.11545	1.7096	2.74132	1.08524	0.85797	1.36903	42.6096	85.3912	-1.0018	0.00231508	0.0240608
Os10g0171500	1805	1824	2221	921	933	884	49.3219	42.5483	48.3469	26.8969	23.4996	20.5689	940.525	1880.67	-1.00043	1.04473e-10	7.28716e-09
Os05g0438500	359	427	386	792	1003	376	15.2036	15.4375	13.0226	35.8474	39.1535	13.5593	755.525	377.523	1.00063	0.00476946	0.0422425
Os01g0369700	595	642	679	1342	1024	1210	28.6356	26.3767	26.0326	69.0275	45.4262	49.5875	1235	616.926	1.00103	3.67663e-07	1.28715e-05
Os02g0261000	246	369	386	696	550	598	10.2886	13.1748	12.8608	31.1108	21.2032	21.2971	637.57	317.983	1.00118	3.52363e-06	9.88625e-05
Os10g0516900	53	103	114	147	141	215	3.16319	5.24786	5.42016	9.37663	7.75685	10.9266	170.527	84.8265	1.002	0.000348704	0.0051377
Os06g0216200	75	96	127	155	179	228	2.90103	3.16999	3.91338	6.4077	6.38205	7.50971	190.257	94.5843	1.00536	3.4636e-06	9.72773e-05
Os01g0555200	282	345	440	556	617	845	5.45635	5.69859	6.78208	11.4976	11.0041	13.9222	682.618	339.686	1.00619	1.60793e-08	7.69127e-07
Os08g0139200	594	714	621	1240	791	1629	31.1957	32.0112	25.9811	69.6001	38.2914	72.8496	1248.99	621.77	1.00645	0.000139812	0.00239858
Os10g0447900	38	51	89	87	90	158	0.66205	0.758529	1.23525	1.61997	1.44533	2.34402	112.679	55.8924	1.00742	0.00356709	0.0337039
Os05g0554400	281	343	451	460	573	1026	4.69022	4.88738	5.99681	8.20586	8.81572	14.5825	687.343	341.93	1.00752	0.000143544	0.00245569
Os05g0325200	80	101	139	119	199	296	2.85698	3.07917	3.95448	4.54197	6.55069	9.00132	204.156	101.495	1.00876	0.000932559	0.0114195
Os03g0261800	71	120	156	186	157	308	1.54531	2.22964	2.70483	4.32663	3.14973	5.70828	219.886	109.044	1.00878	0.00119134	0.0139736
Os01g0702700	138	154	290	235	273	604	3.99019	3.80129	6.6799	7.2621	7.27602	14.8713	369.493	183.58	1.00886	0.00542778	0.0465152
Os01g0933500	32	46	47	56	62	122	3.16724	3.88673	3.70584	5.92378	5.65639	10.2823	80.2025	39.8026	1.01215	0.00366258	0.0343119
Os03g0760800	129	187	133	156	235	491	8.08515	10.0054	6.6406	10.4497	13.5763	26.2046	291.153	144.352	1.01413	0.00507201	0.0442508
Os03g0256800	53	73	48	76	135	125	0.802013	0.943026	0.578634	1.22913	1.88302	1.61069	113.046	56.1732	1.01416	0.000593899	0.00793171
novel.794	331	406	489	599	831	912	13.0454	13.66	15.3531	25.2312	30.189	30.6071	790.995	390.972	1.0164	7.74608e-11	5.58691e-09
Os01g0766966	406	470	367	781	1138	438	18.2732	18.0584	13.1586	37.568	47.2113	16.7864	815.305	402.539	1.01829	0.00346885	0.0330705
Os05g0153000	329	424	559	788	790	893	4.6852	5.15458	6.34164	11.9933	10.3699	10.8288	844.556	416.356	1.01834	2.59173e-09	1.42815e-07
Os02g0326200	134	172	147	240	310	319	6.95394	7.61991	6.07716	13.3112	14.8287	14.0966	294.861	145.671	1.0193	3.32086e-09	1.78747e-07
Os10g0442400	191	196	520	621	539	504	4.35651	3.81642	9.44856	15.1383	11.3321	9.78887	575.64	283.627	1.01936	0.00455549	0.0407113
Os03g0332100	42	32	63	77	75	110	1.0422	0.67787	1.24537	2.04208	1.71545	2.32429	88.8861	43.8589	1.01941	0.00152649	0.0171665
Os11g0482901	312	422	411	644	654	889	6.58747	7.60627	6.91295	14.5321	12.7279	15.9832	742.602	366.01	1.02025	9.57357e-11	6.78075e-09
Os11g0581700	19	33	25	34	55	59	0.261385	0.387557	0.273983	0.499902	0.697438	0.691155	49.746	24.5366	1.02053	0.00415929	0.0379837
Os10g0554900	876	992	1637	2384	1841	2315	21.0449	20.3447	31.3292	61.211	40.7675	47.3578	2252.76	1109.92	1.02065	2.17543e-05	0.000485323
Os02g0258800	1247	1222	961	1584	1851	3358	83.5424	69.8887	51.2887	113.416	114.305	191.566	2271.87	1119.09	1.02217	0.00021299	0.00340388
Os01g0974200	4002	4660	8184	6435	8010	18180	260.921	259.365	425.064	448.394	481.371	1009.3	10806.1	5317.4	1.02305	0.00329926	0.0318059
novel.1474	112	110	148	227	259	218	3.21504	2.69561	3.38445	6.96425	6.85307	5.32871	241.468	118.705	1.02315	9.15678e-07	2.91325e-05
Os02g0739900	686	780	706	1314	1625	1220	11.7874	11.4416	9.66401	24.1307	25.7374	17.8506	1426.34	701.011	1.02503	2.85227e-08	1.28829e-06
Os03g0405900	4133	4308	5401	9699	10424	5908	87.4739	77.8366	91.0636	219.392	203.359	106.476	9042.86	4439.54	1.02631	0.000114538	0.00202422
Os04g0433300	63	66	88	139	156	117	3.13549	2.80417	3.48903	7.39366	7.15658	4.95847	141.861	69.4411	1.02714	6.22765e-05	0.00120157
Os07g0635700	203	201	355	357	392	722	5.55394	4.69458	7.73733	10.4389	9.88571	16.8205	492.84	241.132	1.03124	0.000419923	0.00600089
novel.520	290	381	278	591	636	599	11.9013	13.348	9.08864	25.9217	24.0586	20.9325	625.775	306.178	1.03163	8.11129e-08	3.29134e-06
Os04g0451200	38	47	61	87	97	95	0.943477	0.996187	1.20652	2.30859	2.21991	2.00848	95.3633	46.4331	1.03183	4.91149e-05	0.000985589
Os11g0282300	2320	2489	3550	4780	5578	5659	81.7843	74.9035	99.6937	180.09	181.25	169.871	5458.78	2666.14	1.03365	9.88174e-12	8.20066e-10
Os02g0778500	215	249	226	384	428	529	4.6471	4.59449	3.89143	8.87062	8.52714	9.73635	455.053	222.497	1.03464	9.92693e-11	6.97721e-09
Os04g0543650	45	30	30	46	72	92	1.33739	0.761136	0.710272	1.46111	1.9724	2.32826	70.2994	34.6539	1.03582	0.00532284	0.0458583
Os01g0128000	64	69	135	142	160	212	1.77542	1.63405	2.98341	4.21008	4.09127	5.00789	173.952	84.5399	1.03757	0.000374276	0.00544172
Os04g0474700	31	41	33	70	47	86	0.706341	0.797501	0.598996	1.70463	0.987113	1.66858	69.4273	33.7776	1.03924	0.00261801	0.0264606
Os07g0604300	72	66	108	104	114	268	1.84524	1.44397	2.20496	2.84861	2.69303	5.8486	161.48	78.6296	1.04005	0.00500316	0.0438027
Os06g0691400	860	877	1118	1678	1872	1986	18.4245	16.0396	19.0808	38.4211	36.9675	36.2305	1887.58	916.069	1.04301	5.52031e-16	7.4924e-14
Os12g0515300	55	41	51	56	87	153	2.55426	1.62548	1.88682	2.77952	3.72425	6.0505	98.1434	47.9034	1.04366	0.005457	0.046722
Os01g0195400	1349	1568	2040	3208	3401	2871	45.855	45.5005	55.2412	116.544	106.561	83.1008	3261.23	1580.46	1.04463	3.71144e-09	1.97028e-07
Os03g0823800	349	418	273	480	586	1018	7.54715	7.71666	4.70303	11.0938	11.6808	18.7457	696.887	337.871	1.04601	0.000258913	0.00400313
Os05g0559350	38	54	34	84	88	72	1.33849	1.62376	0.954044	3.16221	2.85714	2.15954	84.055	40.6662	1.04699	0.000922209	0.0113028
Os11g0703100	148	163	304	340	304	544	8.10342	7.61885	13.2598	19.896	15.3425	25.3631	401.651	194.156	1.04734	0.000409615	0.0058689
Os01g0249200	3562	4261	6304	7870	7560	11945	149.98	153.16	211.452	354.154	293.411	428.274	9268.71	4479.92	1.04881	1.16188e-06	3.61312e-05
Os03g0733900	223	304	218	225	474	810	15.2195	17.7119	11.8525	16.4119	29.8188	47.0736	496.396	240.088	1.04934	0.00394153	0.0363566
Os03g0126450	37	51	54	106	74	92	1.59631	1.87837	1.85595	4.88766	2.94282	3.37988	94.1557	45.2449	1.04972	0.000492736	0.00682546
Os08g0256000	202	248	274	470	508	418	6.9913	7.32746	7.55465	17.3854	16.2064	12.3191	480.2	231.497	1.05054	1.2223e-08	5.92903e-07
Os04g0560100	166	138	212	285	275	457	3.29197	2.33627	3.3492	6.0405	5.02687	7.71723	343.672	166.041	1.05093	2.70282e-05	0.000584523
Os06g0192100	34	56	62	93	124	74	1.25203	1.76044	1.81881	3.66016	4.20897	2.32042	100.08	48.0344	1.05138	0.00114686	0.0135051
Os03g0849900	249	333	250	444	675	514	7.39019	8.43715	5.9109	14.0838	18.4662	12.9902	555.376	268.023	1.05192	7.36777e-07	2.40518e-05
Os05g0514400	271	285	319	650	607	424	7.73358	6.94307	7.25203	19.8246	15.9668	10.3033	584.44	281.559	1.05281	3.00971e-05	0.000640337
Os07g0538000	454	481	305	546	926	1038	10.031	9.07254	5.36841	12.8932	18.8589	19.5291	841.238	405.407	1.05488	0.000145983	0.00248894
Os06g0568600	99	217	139	255	214	423	2.40211	4.49482	2.68677	6.61268	4.78617	8.73968	301.276	144.335	1.06058	0.000999968	0.0120574
Os04g0269600	924	943	1573	2068	2281	2337	9.81134	8.54798	13.3058	23.4686	22.3253	21.1306	2283.19	1093.66	1.06142	7.17077e-08	2.94001e-06
Os04g0338100	189	205	306	417	396	556	7.67002	7.10205	9.89268	18.0863	14.8131	19.2135	465.626	222.821	1.06191	3.30834e-07	1.16861e-05
Os04g0521900	41	47	74	106	88	121	2.3114	2.26196	3.32339	6.38671	4.57289	5.80864	107.83	51.356	1.06371	0.000215634	0.00343618
Os01g0546400	54	58	56	97	88	149	1.98852	1.82331	1.64279	3.81758	2.98701	4.67219	113.077	54.2563	1.06388	0.000125881	0.00219373
Os12g0554500	274	379	329	645	647	625	5.55975	6.56507	5.31812	13.9876	12.1011	10.799	658.395	314.645	1.06395	3.33722e-10	2.13831e-08
Os08g0269500	191	216	215	383	358	487	13.1587	12.7037	11.7998	28.2006	22.7342	28.5697	418.394	200.231	1.06418	9.36871e-10	5.64864e-08
novel.2269	42	53	49	105	110	64	0.493393	0.531514	0.458561	1.3183	1.19111	0.640208	96.9659	46.2359	1.06474	0.00165289	0.0182801
Os04g0129900	89	113	124	221	187	229	1.84091	1.99534	2.04325	4.88557	3.56534	4.03344	218.731	104.112	1.06715	3.07243e-07	1.09265e-05
Os12g0152100	29	53	35	60	74	98	1.06971	1.66894	1.02848	2.36537	2.51604	3.07817	78.2436	37.3362	1.0674	0.000723191	0.00932399
Os03g0238800	1024	1430	1148	2108	2487	2522	17.6786	21.0755	15.7887	38.8953	39.5767	37.0757	2424.53	1156.15	1.06839	1.23365e-13	1.30228e-11
Os01g0310100	912	901	1018	1736	1896	1977	7.9668	6.71907	7.08426	16.2076	15.2667	14.706	1915.14	913.267	1.06894	1.1372e-16	1.65778e-14
Os05g0368100	59	66	87	161	105	146	4.21749	4.02755	4.95426	12.3001	6.91844	8.88694	142.513	67.6742	1.0698	0.000210085	0.00336527
Os01g0645000	769	890	1059	1462	1807	2127	26.2212	25.9067	28.7661	53.2788	56.7939	61.7578	1826.5	869.242	1.0713	1.59718e-16	2.28008e-14
Os05g0227600	1097	1010	1621	1622	1740	4181	28.4644	22.3724	33.5071	44.9807	41.6161	92.379	2506.28	1192.18	1.0721	0.00108936	0.0129148
Os12g0637800	19	18	23	37	39	43	0.44833	0.362586	0.432344	0.933094	0.848252	0.863992	40.6202	19.3144	1.07402	0.00279601	0.0279216
Os01g0823200	74	59	86	165	157	107	1.48501	1.01075	1.37484	3.53884	2.90411	1.82843	149.127	70.7421	1.07493	0.000661349	0.00863987
Os04g0529700	52	56	72	108	92	158	1.35168	1.24266	1.49094	3.00036	2.20432	3.49723	121.459	57.6008	1.07618	0.000100399	0.00181628
Os03g0209000	693	801	751	1343	1550	1579	32.2522	31.8239	27.8435	66.8008	66.4927	62.5756	1524.6	723.294	1.07648	4.46945e-19	7.79381e-17
Os09g0530275	81	68	161	205	229	168	2.70914	1.94156	4.28972	7.3279	7.05989	4.78467	207.446	98.1281	1.07673	0.00131063	0.0151026
Os09g0371100	183	319	157	335	586	401	5.0766	7.55454	3.4696	9.93222	14.9843	9.47248	448.548	212.075	1.08112	0.000576953	0.00773538
Os09g0409100	76397	98848	124022	180831	252801	152760	4126.15	4557.55	5336.11	10438.1	12585.3	7025.47	201236	95104.2	1.0813	2.55016e-06	7.3419e-05
Os02g0652000	219	222	349	456	479	636	9.63854	8.34095	12.2363	21.4492	19.4321	23.8354	533.122	251.752	1.08166	1.22673e-07	4.79417e-06
Os04g0182200	82	151	116	194	213	288	2.58824	4.06876	2.91679	6.54443	6.19707	7.7407	235.292	110.926	1.08282	4.50233e-06	0.000121616
Os07g0190000	121	237	139	371	279	323	1.84505	3.08508	1.68848	6.04612	3.92142	4.19395	336.48	158.617	1.08293	0.000233001	0.0036621
Os02g0201500	148	157	174	319	315	319	3.71465	3.36396	3.47907	8.5571	7.28758	6.8178	327.055	154.122	1.08498	6.31198e-10	3.89928e-08
Os01g0628700	1175	1316	1343	2074	2072	3626	25.1238	24.0214	22.8761	47.3954	40.837	66.0196	2618	1233.81	1.08566	1.99639e-07	7.41303e-06
Os02g0439200	65	100	58	143	168	135	1.11996	1.47091	0.796116	2.63334	2.66819	1.98071	152.991	71.8723	1.09002	0.00013594	0.00233942
Os04g0321700	237	319	213	547	583	399	5.95188	6.83898	4.2613	14.6816	13.4955	8.53249	528.883	248.41	1.09009	4.95394e-05	0.000990501
Os07g0186000	5076	6094	8401	12290	12523	13943	304.195	311.766	401.069	787.159	691.76	711.515	13243.7	6219.77	1.09024	8.85373e-12	7.45988e-10
Os07g0617600	19	20	27	31	45	58	0.200628	0.180287	0.227122	0.349849	0.437994	0.521511	44.9627	21.1072	1.0951	0.00283982	0.0282362
Os10g0576900	69	83	103	175	160	173	2.36381	2.42737	2.81098	6.40738	5.05242	5.04668	174.555	81.309	1.09693	5.66561e-07	1.90597e-05
Os10g0474800	23	16	26	37	46	49	0.923961	0.548707	0.832064	1.58857	1.70333	1.67617	44.8085	21.0507	1.09759	0.00264471	0.0266815
Os09g0478300	216	248	128	400	475	329	2.82664	2.77054	1.3344	5.59444	5.72964	3.66615	414.474	193.774	1.09834	0.000608626	0.00807279
Os01g0638600	136	180	315	394	467	380	3.77277	4.26275	6.96129	11.6815	11.9414	8.97641	425.399	198.22	1.09853	5.52704e-05	0.00108617
Os07g0134500	342	356	366	655	699	803	7.51842	6.68106	6.40972	15.3894	14.1643	15.0319	734.956	343.45	1.0993	2.61893e-15	3.3252e-13
Os09g0324400	120	218	151	200	371	430	3.79314	5.8826	3.80235	6.75658	10.8096	11.574	334.194	155.903	1.10061	0.000114987	0.00202954
Os06g0234200	119	130	169	194	241	422	1.89721	1.76933	2.14642	3.3056	3.54163	5.729	286.326	133.63	1.10076	5.06954e-05	0.00100922
Os01g0806200	427	496	629	914	1099	1109	7.61835	7.55457	8.94008	17.4285	18.0737	16.8485	1062.92	495.255	1.10077	4.13312e-16	5.69379e-14
Os01g0954400	679	821	791	1362	1479	1808	23.4263	24.1809	21.7404	50.2217	47.0348	53.1166	1579.79	736.065	1.10229	2.92906e-19	5.24036e-17
Os12g0108000	270	330	295	490	688	644	5.98674	6.24648	5.21082	11.6119	14.0615	12.1593	617.978	288.046	1.10278	1.73114e-12	1.60593e-10
novel.1200	15	25	23	32	49	47	0.0530788	0.0755205	0.0648358	0.121021	0.159824	0.14162	43.2459	20.0041	1.10883	0.0023033	0.0239745
Os10g0529500	1029	1282	1196	2058	2859	2209	51.9818	55.2865	48.1309	111.112	133.127	95.023	2430.86	1126.36	1.10984	8.06585e-12	6.83786e-10
Os08g0141400	451	752	608	1415	1528	621	8.49339	12.0898	9.12148	28.48	26.5243	9.95848	1246.58	577.027	1.11074	0.00204194	0.0217134
Os02g0567800	36	33	52	80	93	71	1.25892	0.985157	1.44863	2.98996	2.99775	2.11423	83.853	38.7274	1.11099	0.000275751	0.00423023
Os04g0585700	418	384	539	946	920	837	16.9633	13.3034	17.4253	41.0304	34.4143	28.9239	931.236	430.901	1.11137	2.0243e-08	9.4692e-07
Os01g0963600	412	677	1138	1454	1853	1054	18.9328	26.5583	41.6597	71.4103	78.489	41.2434	1504.24	695.146	1.11278	0.000836133	0.0104619
novel.361	180	229	252	415	502	419	3.79314	4.11962	4.23043	9.34661	9.75094	7.51861	457.263	211.063	1.11315	6.1736e-11	4.58477e-09
Os03g0243900	1399	1534	1780	3239	3252	3026	35.583	33.3078	36.0664	88.0473	76.2416	65.5377	3272.17	1512.01	1.11353	1.51615e-13	1.57634e-11
Os05g0159500	537	594	766	1261	1407	1158	46.612	44.0154	52.9675	116.982	112.573	85.5911	1314.33	606.284	1.11546	2.18143e-10	1.45175e-08
Os02g0503100	171	161	171	425	305	283	4.30675	3.46158	3.43089	11.4399	7.0806	6.06928	353.5	162.948	1.11692	5.92217e-05	0.00115231
Os05g0556400	1815	1907	2423	4261	4472	3688	54.4968	48.881	57.9569	136.737	123.769	94.2936	4277.6	1969.32	1.11891	3.34595e-10	2.13893e-08
Os03g0856700	188	239	306	317	451	752	4.86084	5.27529	6.30278	8.75976	10.7485	16.5565	506.268	232.958	1.12006	4.13164e-05	0.000846356
Os08g0535700	397	442	488	836	912	976	13.6754	12.9977	13.3914	30.7777	28.9575	28.6284	929.384	426.11	1.1251	5.03551e-21	1.09243e-18
Os03g0847900	345	390	550	663	806	1185	7.93111	7.65376	10.0724	16.2895	17.0792	23.1969	892.536	409.1	1.12535	1.24097e-07	4.84293e-06
Os07g0167700	38	31	47	72	61	107	2.37826	1.65628	2.34332	4.81602	3.51903	5.7024	81.3817	37.3776	1.1258	0.000597536	0.00796098
Os02g0136000	938	1213	1342	2283	2408	2428	17.9507	19.8168	20.4591	46.6942	42.4767	39.5661	2436.72	1114.4	1.1278	7.28204e-19	1.24618e-16
Os06g0287200	45	46	111	132	138	136	0.819242	0.714912	1.60983	2.56835	2.31577	2.10832	139.115	63.3869	1.12781	0.00110149	0.013053
Os06g0656300	62	77	67	140	114	170	2.7819	2.94941	2.39487	6.71362	4.71488	6.49524	144.855	66.304	1.12795	6.72667e-06	0.000173696
Os03g0626700	398	492	659	1012	1038	1097	9.09693	9.60002	11.9993	24.7213	21.8688	21.3509	1076.86	492.149	1.12796	1.13843e-11	9.36303e-10
Os09g0511300	77	67	117	147	120	275	3.51258	2.60919	4.25185	7.16691	5.04583	10.6823	182.271	83.4234	1.12819	0.00102973	0.0123192
Os10g0200700	216	245	337	632	549	420	7.12093	6.89515	8.85055	22.2679	16.6829	11.7904	557.026	254.229	1.12966	1.48153e-05	0.000345632
Os03g0793800	824	982	1153	2200	1515	2303	43.6945	44.4535	48.7064	124.682	74.0506	103.99	2069.92	945.533	1.12997	1.38589e-07	5.3479e-06
Os05g0198200	1222	994	1005	2095	2245	2410	53.2465	36.9744	34.8854	97.5627	90.1681	89.4199	2304.45	1052.36	1.13165	9.11537e-09	4.52516e-07
Os07g0227600	1187	1723	1589	2683	3161	3414	61.1641	75.7925	65.227	147.756	150.137	149.798	3148.02	1436.23	1.13177	8.47196e-20	1.67928e-17
Os03g0438200	66	86	94	159	167	179	4.39473	4.88857	4.98624	11.3153	10.2499	10.1494	172.558	78.4878	1.13224	1.16668e-08	5.66919e-07
Os05g0394301	125	148	76	228	291	211	4.80531	4.857	2.32746	9.36755	10.3115	6.90702	250.271	114.088	1.13592	0.00035065	0.00515883
Os01g0559750	3096	3367	4687	7238	9380	6143	222.037	206.14	267.779	554.782	620.073	375.147	7818.99	3557.16	1.13615	2.0186e-07	7.47534e-06
Os02g0754450	34	38	50	90	67	93	3.17824	3.0324	3.72336	8.99146	5.77297	7.40266	85.964	38.9484	1.13675	0.000153345	0.00258549
Os02g0182850	206	275	358	532	472	718	15.9787	18.2097	22.1215	44.1028	33.7468	47.4238	585.738	265.983	1.13709	9.50894e-08	3.79696e-06
Os03g0721300	970	1727	1483	3101	3580	1727	19.5284	29.6812	23.7844	66.723	66.4345	29.6063	2922.62	1326.42	1.13941	0.00028393	0.00433639
Os08g0433500	381	419	508	752	849	1126	16.5849	15.5703	17.6161	34.9853	34.0653	41.7372	922.794	418.984	1.1395	2.41326e-13	2.44449e-11
Os02g0776400	378	451	590	899	1114	899	14.3796	14.6463	17.8799	36.5507	39.0623	29.1214	996.641	451.85	1.13995	1.76868e-10	1.19146e-08
Os05g0458300	584	417	515	503	852	1971	12.4082	7.5636	8.7169	11.4221	16.686	35.66	1090.87	495.187	1.14038	0.00428323	0.0388069
Os01g0775400	174	203	239	255	252	809	3.94817	3.93222	4.32018	6.18396	5.27064	15.6312	434.157	197.001	1.1408	0.00407229	0.0373436
Os01g0800500	441	502	521	880	943	1235	8.90705	8.65554	8.38282	18.9958	17.5559	21.2402	1037.38	470.546	1.14136	4.80781e-16	6.55766e-14
Os09g0364800	72	68	121	119	198	230	4.20537	3.39059	5.63008	7.42845	10.6599	11.4392	183.256	83.0656	1.14198	7.44753e-05	0.00140479
Os06g0631800	25	28	21	36	40	82	0.658056	0.629181	0.440351	1.01276	0.970508	1.83795	52.7191	24.0267	1.14411	0.00578366	0.0488358
Os09g0355400	50	62	78	138	103	150	0.508102	0.537858	0.631441	1.49878	0.964793	1.29798	134.206	60.4803	1.14469	1.95095e-05	0.000440234
Os06g0131700	170	186	265	278	332	706	4.19227	3.91569	5.20599	7.32697	7.54666	14.8252	437.444	197.911	1.14481	0.000301497	0.00456094
Os02g0719700	42	33	34	63	62	107	2.06914	1.38787	1.33437	3.31712	2.81546	4.48871	78.2338	35.6508	1.14505	0.000770786	0.0098091
Os05g0159300	636	766	992	1765	1531	1609	21.0784	21.6722	26.1908	62.5179	46.7704	45.4081	1690.78	762.266	1.14834	8.49938e-10	5.16942e-08
Os01g0329900	436	528	646	1327	1198	742	9.49424	9.81528	11.2063	30.8833	24.0462	13.7586	1140.98	513.45	1.15113	5.04407e-05	0.0010056
Os12g0111900	23	26	16	49	33	55	2.50297	2.41544	1.38709	5.69906	3.31023	5.09668	47.0116	21.2036	1.1546	0.00518427	0.0449739
Os02g0173650	24	37	19	39	56	76	3.88867	5.11784	2.45245	6.75358	8.36362	10.4858	57.308	25.8519	1.15593	0.00294614	0.0290731
Os10g0450400	65	77	61	136	140	151	0.935084	0.945634	0.699076	2.09101	1.85644	1.84974	145.999	65.6468	1.1561	4.29419e-07	1.49386e-05
Os01g0906000	146	182	166	330	381	322	12.6228	13.4329	11.4332	30.4928	30.363	23.7059	354.101	158.76	1.15674	2.69563e-10	1.76413e-08
Os02g0802700	1396	1691	1803	3281	3799	3117	31.4478	32.5194	32.3562	78.9933	78.8842	59.7914	3497.92	1566.17	1.15898	1.16289e-14	1.3519e-12
Os11g0670900	355	459	697	984	949	1197	17.8716	19.7261	27.9527	52.943	44.0369	51.3127	1067.72	477.276	1.16016	4.7146e-08	2.00149e-06
Os05g0563000	452	427	500	1028	831	1038	12.8569	10.3686	11.3299	31.2514	21.7879	25.1415	996.1	445.256	1.1619	1.45481e-09	8.43849e-08
Os03g0267700	328	374	385	605	747	965	8.99636	8.75709	8.41223	17.7349	18.8856	22.5381	782.012	349.435	1.16367	1.71682e-13	1.7716e-11
Os01g0832900	328	418	427	774	855	834	5.32635	5.79465	5.52384	13.4331	12.7979	11.5324	842.285	375.366	1.16467	7.03817e-19	1.21197e-16
Os03g0827900	111	139	136	235	262	321	6.07757	6.49706	5.93203	13.7516	13.2228	14.9661	277.654	123.773	1.1663	9.37348e-12	7.826e-10
Os11g0587000	33	30	34	64	92	49	0.409668	0.317932	0.336244	0.849136	1.05274	0.517978	70.4806	31.4091	1.16817	0.00137718	0.0157345
Os02g0508100	575	596	654	1024	969	1942	46.9307	41.527	42.523	89.3241	72.9003	134.969	1321.99	588.004	1.1694	2.59786e-06	7.4481e-05
Os03g0200200	213	277	376	500	482	850	9.23511	10.2527	12.987	23.1693	19.2631	31.3819	617.817	274.466	1.16968	1.86633e-06	5.52321e-05
Os12g0112000	144	159	271	525	275	371	4.7797	4.50537	7.1658	18.6242	8.41371	10.486	409.646	181.755	1.16994	0.000553128	0.00747048
Os04g0337500	109	132	182	267	319	303	3.29771	3.40922	4.38646	8.63329	8.89595	7.80594	303.292	134.383	1.17047	1.04522e-09	6.23331e-08
Os04g0213100	18	26	33	45	45	73	0.886775	1.09348	1.29513	2.36937	2.04348	3.06239	55.0493	24.3549	1.17112	0.000987887	0.0119483
Os06g0180666	286	276	364	585	621	764	15.8779	13.0807	16.0985	34.7107	31.7787	36.1175	669.91	297.519	1.17166	2.87867e-13	2.8563e-11
Os12g0264650	15	19	20	34	28	53	0.421731	0.456029	0.447952	1.02165	0.725636	1.26887	38.9339	17.2691	1.1729	0.00414689	0.037883
Os01g0609300	130	155	170	197	191	606	1.3464	1.37043	1.40261	2.1806	1.82339	5.34441	328.269	145.7	1.17299	0.00312765	0.0304606
Os09g0395600	248	352	145	287	521	846	6.58337	7.9769	3.06635	8.1425	12.7483	19.1233	547.149	242.687	1.17431	0.00324864	0.0313802
Os05g0578100	64	69	130	155	164	237	2.26524	2.08487	3.66552	5.86336	5.35051	7.143	188.094	83.0714	1.17582	4.54928e-05	0.000922308
Os05g0179300	239	296	423	670	547	793	5.5175	5.83353	7.77933	16.531	11.6399	15.5889	687.297	303.716	1.1764	1.06422e-07	4.22499e-06
novel.676	16	20	39	53	59	44	0.451879	0.4822	0.877454	1.59977	1.53593	1.05816	53.7408	23.5266	1.17823	0.00339321	0.0324843
Os08g0290700	103	184	329	297	352	650	3.45817	5.27378	8.79959	10.6573	10.8935	18.5832	433.96	191.414	1.17915	0.00152323	0.0171373
Os09g0127300	877	900	1500	1632	1821	3610	23.8154	20.8639	32.4494	47.365	45.5811	83.4762	2359.02	1041.63	1.17936	4.92115e-05	0.000986092
Os01g0719300	115	88	137	200	206	330	1.79293	1.17123	1.70155	3.33254	2.96039	4.38104	248.382	109.781	1.18087	7.50273e-06	0.000191226
Os05g0207400	209	218	233	499	599	294	10.4019	9.26225	9.238	26.5427	27.4795	12.4597	482.904	212.764	1.18215	9.53139e-05	0.00173785
Os06g0153100	26	25	27	47	42	80	1.0493	0.86131	0.868052	2.02722	1.56239	2.74923	57.0104	25.2302	1.18335	0.00124571	0.0144574
Os12g0594950	117	140	165	224	199	494	6.81553	6.96205	7.65694	13.9457	10.6852	24.504	306.452	134.809	1.18542	0.000257262	0.00398654
Os01g0665500	131	148	189	313	271	416	16.6114	16.0211	19.0921	42.4188	31.6753	44.9185	340.393	149.485	1.18606	2.36592e-08	1.09006e-06
Os02g0579000	978	1144	2089	2518	2501	3917	32.7103	32.6638	55.6598	90.008	77.1038	111.557	3022.41	1327.2	1.187	6.71763e-06	0.000173625
Os07g0687100	46	30	58	74	83	135	1.82447	1.01577	1.83258	3.13682	3.0344	4.55941	98.1672	43.2457	1.18767	0.000559293	0.0075316
Os07g0174400	2252	2976	2967	6827	8051	2130	248.787	280.664	261.116	806.061	819.832	200.371	5969.32	2620.34	1.18774	0.00518636	0.0449778
Os05g0575000	97	118	115	214	222	273	7.772	8.0712	7.34034	18.3254	16.3957	18.6261	241.329	105.96	1.18809	4.10558e-11	3.15969e-09
Os02g0100600	161	129	241	256	309	596	7.533	5.15261	8.9829	12.8015	13.3265	23.7457	387.041	169.936	1.18845	0.000252107	0.0039221
Os08g0453700	476	553	687	1131	1150	1392	6.80295	6.747	7.82176	17.2756	15.1497	16.9405	1251.89	547.948	1.19113	2.37346e-17	3.69455e-15
Os06g0115300	614	881	785	1661	1772	1408	51.4578	63.031	52.4095	148.776	136.887	100.481	1667.76	728.903	1.19343	3.29079e-10	2.11398e-08
Os08g0324300	20	20	19	35	50	43	0.417438	0.356359	0.315917	0.780747	0.961942	0.764237	43.4902	19.1259	1.19358	0.00101984	0.0122469
Os02g0592200	73	78	76	135	174	184	1.84174	1.67994	1.52748	3.64014	4.04641	3.95293	167.157	73.3076	1.19462	5.72286e-09	2.94172e-07
Os03g0116000	89	129	113	221	240	250	3.02763	3.74626	3.06231	8.03498	7.52559	7.24186	242.829	105.825	1.19568	1.00657e-10	7.05676e-09
Os08g0148267	116	157	189	266	289	443	4.19745	4.84978	5.44812	10.287	9.63921	13.6499	336.601	146.742	1.19641	6.23029e-08	2.58909e-06
Os02g0695200	36	43	105	114	98	178	0.9476	0.966243	2.20176	3.20706	2.37774	3.9897	131.998	57.383	1.19661	0.0028276	0.0281249
Os01g0649400	16	22	30	49	50	46	0.571863	0.671259	0.854183	1.87175	1.64725	1.4	49.8371	21.5013	1.20004	0.000723982	0.00932982
Os06g0706100	78	74	78	210	138	143	1.93332	1.5658	1.54014	5.56299	3.15286	3.01816	171.449	74.5005	1.20169	0.000100296	0.00181561
Os03g0323900	141	191	146	367	502	147	8.90102	10.2932	7.34228	24.7609	29.2106	7.90196	353.94	153.826	1.20169	0.00440924	0.0397004
Os06g0233000	102	111	136	250	248	253	7.61476	7.07415	8.08821	19.9469	17.0657	16.0832	257.624	111.806	1.20192	1.96718e-10	1.31234e-08
Os07g0525100	1475	1352	2334	3064	2705	5488	44.2576	34.6312	55.7898	98.2572	74.8135	140.219	3790.63	1646.47	1.20306	1.63746e-05	0.000377533
Os05g0576600	252	367	518	740	593	1102	11.957	14.8657	19.5799	37.5262	25.9355	44.5247	825.891	358.343	1.2034	8.75996e-06	0.000219413
Os10g0522200	19	19	24	46	37	51	0.819727	0.699785	0.824868	2.12106	1.47141	1.87363	45.9301	19.9171	1.20378	0.000953521	0.0116142
Os02g0136900	137	99	140	156	202	493	2.5193	1.55414	2.0509	3.06594	3.42395	7.71975	280.847	122.164	1.20397	0.00204993	0.0217816
Os11g0546600	39	22	43	74	67	86	2.53515	1.22083	2.22671	5.14103	4.01449	4.7603	77.5974	33.7903	1.20453	0.000530412	0.0072283
Os11g0592000	1065	1486	1395	3084	3305	2003	62.7068	74.6928	65.4329	194.07	179.371	100.425	2910.99	1261.1	1.20653	1.55613e-06	4.68853e-05
Os01g0695100	1352	1732	1284	2855	4575	2042	18.3742	20.0944	13.9013	41.4685	57.3113	23.6312	3255.23	1410.21	1.20689	8.32517e-05	0.00154983
Os08g0125300	28	24	27	53	52	68	0.255035	0.186615	0.195913	0.515937	0.436577	0.527409	58.902	25.6578	1.20714	0.000195203	0.00315254
Os11g0167800	36246	32728	34611	76277	64693	85774	1865.5	1437.97	1419.08	4195.73	3069.08	3759.13	77643.1	33627	1.20726	1.13874e-10	7.88304e-09
Os11g0126800	378	291	909	983	1268	1112	23.0636	15.1573	44.1831	64.1014	71.3132	57.7745	1146.5	496.1	1.20791	0.000637498	0.00838793
Os04g0101400	123	91	169	298	249	280	3.09962	1.95767	3.39272	8.02601	5.78389	6.0084	284.925	123.053	1.21057	7.88151e-06	0.000199771
Os01g0842500	869	883	1181	1927	2253	2197	17.2021	14.9217	18.6238	40.7683	41.1092	37.033	2175.78	939.74	1.21103	9.17049e-18	1.4438e-15
Os12g0630600	342	352	614	538	681	1695	19.1571	16.8322	27.3986	32.2081	35.1614	80.848	961.756	415.05	1.21252	0.00121686	0.0142016
Os02g0678200	200	233	432	564	640	652	3.14731	3.13011	5.41564	9.48566	9.28336	8.73682	633.18	272.529	1.21408	1.11169e-06	3.48059e-05
Os04g0243700	134	147	211	367	308	387	11.3169	10.5983	14.1959	33.126	23.9768	27.8312	364.484	156.743	1.21467	1.55279e-08	7.44044e-07
EPlOSAG00000019088	49	46	101	128	159	136	42.8726	34.3587	70.3983	119.694	128.232	101.326	144.524	61.9231	1.21783	0.000108623	0.00193834
Os09g0411600	10	19	15	34	32	29	0.172984	0.280578	0.206706	0.628584	0.510236	0.427169	32.7791	13.9591	1.2187	0.00478321	0.0423085
Os10g0153900	12	19	16	31	29	43	0.422682	0.571322	0.448962	1.16701	0.941557	1.28973	34.9889	14.9894	1.21969	0.00282352	0.0281028
Os06g0649900	267	296	233	494	620	656	5.99928	5.67773	4.17062	11.863	12.8409	12.5513	600.743	258.227	1.22101	2.08435e-11	1.66458e-09
Os06g0196200	71	83	54	136	147	180	4.13042	4.12201	2.50257	8.45579	7.8826	8.91673	157.355	67.6546	1.22371	2.40995e-06	6.96571e-05
Os05g0490500	231	265	291	514	592	625	10.494	10.277	10.5312	24.9557	24.7894	24.1771	589.54	252.424	1.22374	2.42757e-21	5.3939e-19
Os04g0445900	21	14	13	35	41	31	1.33145	0.757753	0.656607	2.37166	2.3961	1.67365	36.7697	15.8781	1.22642	0.00558595	0.0476335
Os03g0130400	943	1081	987	1941	2562	2166	34.58	33.8403	28.8329	76.0709	86.5982	67.6346	2273.87	971.197	1.22778	3.89044e-16	5.38641e-14
novel.510	54	50	50	93	101	152	2.86695	2.26617	2.11472	5.27702	4.9427	6.87175	116.771	50.0222	1.23151	7.22476e-06	0.000185169
Os02g0589400	337	290	475	655	627	1182	8.33404	6.12236	9.35787	17.312	14.2926	24.8909	829.225	353.228	1.23157	4.74667e-06	0.00012759
Os09g0505400	146	159	336	251	354	833	5.13023	4.76954	9.40548	9.42622	11.4658	24.9245	473.872	201.582	1.23289	0.00295332	0.029123
Os11g0215100	85	78	152	158	153	396	4.20174	3.29155	5.98565	8.34732	6.97137	16.6687	235.162	100.048	1.23317	0.00155934	0.0174718
Os08g0562800	92	88	138	182	163	368	2.05976	1.68193	2.46131	4.35492	3.36382	7.01575	239.025	101.604	1.23489	0.000149311	0.0025394
Os02g0173200	767	1137	1576	1999	2458	3195	29.2796	37.0531	47.9273	81.557	86.4903	103.857	2582.53	1096.66	1.23513	1.3673e-08	6.59752e-07
Os03g0859900	463	449	603	792	1006	1627	9.73803	8.0618	10.1033	17.8031	19.5031	29.139	1146.39	486.355	1.23769	1.33785e-07	5.18432e-06
Os07g0461950	120	194	157	453	362	192	14.5421	20.0698	15.1567	58.6711	40.4363	19.8128	354.842	150.249	1.23774	0.000803419	0.0101169
Os12g0111400	37	60	29	94	81	105	2.76694	3.8304	1.72764	7.51286	5.58341	6.68628	95.8867	40.6834	1.23794	0.000301613	0.00456094
Os10g0413400	111	112	117	167	214	395	2.43407	2.09664	2.04387	3.91387	4.32555	7.37573	258.532	109.85	1.23845	2.62448e-05	0.000569816
Os06g0500700	79	79	196	227	280	264	2.09712	1.79027	4.14486	6.44024	6.85127	5.96757	262.759	111.07	1.23878	0.000168432	0.00278437
Os02g0608550	71	54	56	105	151	156	3.99752	2.5955	2.51176	6.31832	7.83657	7.47919	139.216	59.2815	1.24249	4.3985e-06	0.000118928
Os06g0705600	11	28	20	46	44	39	0.292715	0.63607	0.423974	1.30825	1.07925	0.883718	44.5087	18.5768	1.2457	0.00260028	0.0263104
Os04g0598000	4813	5408	4605	10951	11897	10302	267.884	256.958	204.182	651.425	610.359	488.258	11384.1	4796.09	1.24715	5.89615e-13	5.6801e-11
Os03g0385100	72	122	58	95	228	258	7.49958	10.8482	4.81271	10.5757	21.8905	22.8834	192.64	81.2481	1.24821	0.00139778	0.0159139
Os01g0649900	200	300	425	598	719	718	6.15729	7.88453	10.4233	19.6762	20.4035	18.8227	693.056	291.176	1.24837	7.21073e-09	3.64532e-07
novel.582	192	160	258	324	337	733	3.7666	2.67956	4.03205	6.79319	6.0939	12.2447	465.296	195.924	1.24895	8.55164e-05	0.00158556
Os06g0729300	633	748	861	1466	1544	2026	6.83083	6.89075	7.40168	16.9077	15.358	18.6169	1709.46	717.126	1.25306	1.03949e-19	2.03121e-17
Os10g0452500	632	1064	337	753	1549	2473	34.0079	48.8765	14.4461	43.305	76.83	113.314	1574.8	660.502	1.25394	0.00461129	0.0411141
Os05g0215000	23	22	18	51	38	53	0.753139	0.614986	0.469545	1.78483	1.14696	1.47782	48.8174	20.5551	1.25462	0.000999723	0.0120574
Os09g0482761	43	33	40	93	100	67	1.55595	1.01938	1.15304	3.59658	3.33537	2.06443	89.9502	37.7812	1.25468	0.000204609	0.00329286
Os04g0444400	65	64	108	144	178	212	1.91617	1.61063	2.5363	4.53693	4.83678	5.32173	180.687	75.4336	1.25861	2.79004e-07	1.00354e-05
Os11g0708100	251	235	403	537	612	860	8.22519	6.57409	10.5205	18.8073	18.4859	23.9976	678.292	283.414	1.25879	4.6191e-08	1.96701e-06
Os02g0663900	113	116	185	305	255	366	1.04846	0.918809	1.36742	3.02449	2.18086	2.89168	316.419	131.794	1.26129	1.44197e-07	5.5333e-06
Os03g0580200	37	23	59	84	76	108	2.08322	1.10549	2.64632	5.05466	3.94423	5.1779	91.3	38.0617	1.26145	0.000571319	0.00767478
Os08g0511400	389	497	443	1036	1180	758	20.2593	22.0966	18.3796	57.6652	56.6465	33.6156	1027.52	426.941	1.26664	6.13732e-08	2.56205e-06
Os06g0218600	1928	2109	3164	5384	5823	4824	95.1978	88.8979	124.455	284.122	265.023	202.826	5513.19	2290.98	1.26666	2.775e-10	1.80749e-08
Os07g0503500	41	39	34	71	78	114	0.851281	0.691272	0.562374	1.57553	1.49279	2.01554	88.8069	37.1364	1.26854	2.51151e-05	0.000550211
Os01g0772500	190	196	296	515	665	339	5.3626	4.72251	6.65535	15.5349	17.3006	8.1474	524.972	217.472	1.27025	2.52209e-05	0.000551497
Os07g0170016	213	298	283	629	469	695	9.50839	11.3564	10.064	30.0094	19.2982	26.4186	615.074	253.641	1.27661	1.74636e-09	9.94127e-08
Os07g0600200	153	118	247	230	265	718	10.6413	7.00616	13.6854	17.0966	16.9889	42.5231	400.439	165.353	1.27673	0.00200748	0.0214214
Os05g0446900	31	34	44	74	68	107	0.815498	0.763546	0.922086	2.08052	1.64887	2.39686	84.4732	34.8454	1.27678	1.84808e-05	0.00042116
Os09g0315700	21	37	29	55	58	86	0.28981	0.435904	0.318823	0.811216	0.7378	1.01062	67.2719	27.6839	1.27834	0.000102339	0.00184169
Os01g0950000	52	52	117	157	169	170	2.53045	2.16019	4.53563	8.16532	7.58049	7.04434	169.642	69.5811	1.28022	4.81232e-05	0.000967097
Os01g0260100	219	218	277	470	587	580	2.72955	2.31952	2.75032	6.26072	6.74374	6.15562	556.851	229.37	1.28049	3.11092e-17	4.76178e-15
Os02g0732800	242	183	199	269	273	966	8.77853	5.66699	5.75065	10.4289	9.12821	29.8388	495.453	204.118	1.2811	0.00398676	0.0367368
Os01g0595201	30	30	48	86	58	101	3.27288	2.794	4.17165	10.0274	5.83249	9.3827	83.9301	34.4159	1.28181	0.000200767	0.00323481
Os08g0434300	635	797	807	1677	1804	1604	20.5928	22.0646	20.8484	58.1239	53.9256	44.2938	1745.62	717.143	1.28277	2.40962e-18	3.95178e-16
Os02g0727200	29	49	54	66	83	156	2.1503	3.10165	3.18972	5.23028	5.67278	9.84971	101.619	41.6805	1.28393	0.000329728	0.00491329
Os07g0582500	74	89	126	234	195	223	1.99834	2.05175	2.71061	6.75358	4.85389	5.12791	224.536	91.7594	1.2855	8.86211e-08	3.56793e-06
Os10g0481200	68	55	35	122	110	139	6.39749	4.41732	2.62317	12.2671	9.53915	11.1356	126.911	52.318	1.28742	0.000178516	0.00292072
Os11g0278300	44	22	64	115	99	80	1.42058	0.606362	1.64608	3.96818	2.94623	2.19939	102.175	41.7993	1.28792	0.00203384	0.0216524
Os03g0746500	146	170	164	289	403	423	2.65027	2.63439	2.37158	5.60679	6.74308	6.53844	377.015	154.465	1.2903	1.56513e-14	1.79677e-12
Os09g0442100	99	127	242	270	310	494	2.44828	2.68117	4.76759	7.13624	7.06649	10.4028	360.996	146.777	1.29613	3.54706e-05	0.000740368
Os10g0519300	13	9	24	32	29	45	0.338523	0.20007	0.497867	0.890582	0.696079	0.997824	35.9988	14.6174	1.29619	0.00549655	0.0470139
Os09g0419200	477	632	1240	1589	1617	2108	13.0016	14.7059	26.9251	46.2895	40.6261	48.9268	1806.74	735.138	1.29651	5.37954e-06	0.00014197
Os02g0652550	75	69	89	144	175	226	3.04084	2.38823	2.87461	6.23985	6.54013	7.80257	184.056	75.0813	1.29811	6.31067e-09	3.22582e-07
Os04g0544200	125	175	129	289	319	391	5.30917	6.34526	4.36479	13.1188	12.4889	14.1413	339.222	137.997	1.29895	3.86762e-11	3.00171e-09
Os02g0590400	257	296	406	856	610	704	6.72435	6.61156	8.46254	23.9371	14.7117	15.6851	752.327	305.353	1.29918	6.18114e-08	2.57255e-06
Os10g0554001	69	90	126	284	248	99	1.69774	1.89043	2.46973	7.46827	5.62458	2.07422	222.773	90.2269	1.30056	0.00244194	0.0250392
novel.681	171	181	171	345	433	446	5.089	4.59843	4.05406	10.9732	11.8779	11.3023	415.766	169.128	1.30163	9.39347e-16	1.23242e-13
Os11g0665600	409	572	1255	1564	1867	1596	26.866	32.0753	65.6721	109.798	113.042	89.2708	1720.31	695.96	1.30473	6.51425e-05	0.00125336
Os11g0180900	53	66	86	139	159	178	2.03566	2.16406	2.63139	5.7059	5.62916	5.82166	161.865	65.1707	1.30783	1.34939e-09	7.86011e-08
Os07g0694400	68	100	86	151	184	262	2.49776	3.13572	2.5165	5.92787	6.22983	8.19484	200.962	81.2007	1.30825	2.96026e-08	1.32619e-06
Os05g0338933	68	129	80	199	316	122	7.56955	12.2587	7.09428	23.6752	32.4239	11.5643	219.604	88.3991	1.31126	0.000900742	0.0110989
Os12g0615500	672	759	841	1486	1757	2109	12.0485	11.6172	12.0121	28.4749	29.037	32.1986	1813.6	729.015	1.31534	1.79696e-27	5.69079e-25
Os04g0408600	858	783	1410	2140	2069	2911	39.4694	30.7489	51.6713	105.212	87.7304	114.028	2419.69	972.046	1.31552	8.32813e-09	4.15682e-07
Os11g0111800	118	120	104	328	245	222	10.6218	9.22133	7.45776	31.5552	20.3282	17.0164	277.121	111.082	1.31927	4.56548e-06	0.000123201
Os10g0500600	1329	1636	1724	3472	3678	3812	24.2758	25.5109	25.0867	67.7809	61.9265	59.2923	3748.28	1501.3	1.31962	8.07907e-34	3.47804e-31
Os05g0489900	480	504	567	1238	1206	1181	10.6756	9.56918	10.0459	29.4272	24.7237	22.3664	1246.04	499.038	1.31999	4.31562e-17	6.56929e-15
Os10g0146901	188	243	219	301	334	943	9.66456	10.6641	8.96862	16.5375	15.8266	41.2794	520.858	208.643	1.32079	0.000426041	0.00607257
Os10g0570200	8	13	21	27	29	42	0.69303	0.961393	1.44924	2.4998	2.31567	3.09819	33.131	13.1308	1.32144	0.00362336	0.0341025
Os07g0541200	13	43	52	72	103	71	0.270689	0.764348	0.862558	1.60229	1.97688	1.25888	84.0724	33.3463	1.32175	0.00205711	0.0218326
Os09g0307300	257	310	497	823	818	814	6.16399	6.34725	9.49604	21.0964	18.0842	16.6246	842.739	336.405	1.32279	2.30156e-09	1.27848e-07
Os07g0160300	423	454	577	924	1132	1391	12.6575	11.5973	13.7543	29.55	31.2226	35.443	1165.6	465.532	1.32442	2.70623e-18	4.41196e-16
Os03g0764000	73	85	69	81	189	287	1.49023	1.48131	1.12212	1.76724	3.55639	4.98897	183.35	73.4146	1.32476	0.000530474	0.0072283
Os03g0261100	486	426	684	784	950	2130	23.7822	17.7959	26.6643	41.0026	42.8505	88.755	1281.51	511.509	1.32541	6.01102e-05	0.00116631
Os10g0512400	223	371	511	852	826	862	4.67227	6.63578	8.52907	19.0784	15.9522	15.379	871.558	346.842	1.32684	3.44032e-08	1.50955e-06
Os07g0207301	134	254	177	377	543	406	11.0607	17.8981	11.6388	33.2582	41.3137	28.5365	452.101	179.818	1.32856	8.58318e-08	3.46243e-06
Os06g0349800	89	89	145	189	222	359	5.21222	4.44957	6.76486	11.8297	11.984	17.903	258.467	102.864	1.32922	1.21224e-06	3.75277e-05
Os04g0447100	400	542	626	811	826	2138	6.17685	7.14499	7.70085	13.3847	11.7572	28.1133	1253.37	498.643	1.3298	6.13873e-05	0.00118857
Os06g0160700	65	74	61	163	148	163	1.0841	1.05362	0.810481	2.90551	2.27527	2.31494	162.825	64.7198	1.33307	2.06834e-08	9.64243e-07
Os10g0492400	240	267	342	508	472	1065	4.10936	3.90274	4.66494	9.29621	7.4494	15.5278	684.602	271.335	1.33552	4.23224e-06	0.00011511
Os12g0511200	47	51	43	103	136	97	1.28669	1.19191	0.937784	3.01366	3.43188	2.26124	115.088	45.6972	1.33629	2.202e-06	6.43368e-05
Os10g0483400	15	19	19	43	44	38	0.333442	0.36056	0.336465	1.02159	0.901566	0.719299	43.0374	16.9754	1.33656	0.000372845	0.00542377
Os01g0937100	142	208	128	141	293	763	4.42461	5.5328	3.17727	4.69554	8.41532	20.2446	389.332	154.161	1.33796	0.00501427	0.0438304
Os04g0422700	100	129	67	154	201	376	4.12324	4.5407	2.20075	6.78639	7.63925	13.2015	243.28	96.3667	1.33975	0.000228469	0.00359908
Os01g0510200	86	105	94	207	311	158	6.19817	6.46025	5.39697	15.9446	20.6605	9.69659	232.26	91.7246	1.34029	9.1956e-06	0.000228868
EPlOSAG00000046037	14	13	16	35	38	29	10.3808	8.22887	9.45103	27.7364	25.9718	18.3104	35.1529	13.8721	1.34089	0.00144222	0.0163321
Os09g0339601	111	122	117	255	261	325	1.47823	1.38699	1.24126	3.62943	3.20387	3.68552	286.301	112.94	1.34494	1.20871e-13	1.28581e-11
Os09g0107400	29	36	43	53	72	138	3.91568	4.1496	4.62524	7.64829	8.96102	15.8666	87.3411	34.433	1.3453	0.000305697	0.004605
Os09g0460100	190	191	384	364	449	1046	7.14706	6.13342	11.507	14.6337	15.5681	33.5045	615.398	241.772	1.34774	0.000378791	0.00549576
Os09g0444900	30	44	76	88	117	152	0.942835	1.18049	1.90277	2.95581	3.38935	4.06776	120.138	46.9651	1.34834	3.88363e-05	0.000802714
Os03g0608700	988	1235	1018	2488	2631	2663	16.0024	17.0762	13.1351	43.0684	39.2795	36.728	2663.06	1044.46	1.35054	1.54843e-19	2.94223e-17
Os12g0507400	62	82	80	163	223	149	2.69885	3.04717	2.77418	7.58324	8.94765	5.52295	183.301	71.667	1.35269	8.02662e-08	3.26179e-06
Os03g0223100	22	26	41	60	52	102	0.479067	0.483328	0.711238	1.39638	1.04374	1.89135	72.2039	28.1777	1.35361	0.000263219	0.00405831
Os03g0559700	457	511	803	1095	1331	1840	24.0008	22.91	33.5955	61.4614	64.4322	82.2856	1437.54	562.041	1.35442	4.63904e-10	2.8983e-08
Os06g0703900	493	505	678	1185	1282	1572	11.7342	10.2611	12.8557	30.1444	28.1263	31.8609	1372.58	536.734	1.35456	2.22287e-19	4.12983e-17
Os02g0177600	1849	2382	3641	6335	5875	6319	39.5933	43.5434	62.1103	144.981	115.96	115.221	6363.94	2486.33	1.35557	2.3158e-10	1.53747e-08
Os03g0322700	49	67	74	159	139	156	2.73074	3.18753	3.28529	9.47024	7.14028	7.40297	156.117	60.4821	1.36132	9.06194e-09	4.50676e-07
Os03g0338000	341	301	559	758	665	1509	7.11732	5.3632	9.29462	16.9087	12.7938	26.8194	983.535	382.77	1.36152	2.08904e-05	0.000467944
Os12g0223000	15	16	10	36	40	23	0.295991	0.269527	0.157197	0.759224	0.727553	0.386467	34.3319	13.4052	1.36211	0.00507136	0.0442508
Os12g0127800	27	51	51	104	69	135	1.62251	2.6163	2.44146	6.67937	3.82197	6.90801	105.127	40.6808	1.36264	9.10269e-05	0.00166864
Os02g0645000	22	28	19	80	31	53	0.980088	1.06487	0.6743	3.80901	1.27298	2.01055	57.7095	22.3344	1.36697	0.00475171	0.0421264
Os02g0158500	181	151	273	512	453	487	6.04451	4.30481	7.26277	18.2739	13.9443	13.8487	499.724	193.498	1.36768	2.45967e-08	1.122e-06
Os05g0135500	1634	1201	2684	5744	3664	3567	50.7695	31.8558	66.4341	190.741	104.936	94.3738	4545.57	1761.17	1.36777	5.72849e-05	0.00112017
Os10g0377150	593	701	416	1245	1572	1402	46.1607	46.5833	25.7969	103.578	112.794	92.9314	1438.84	557.178	1.36958	1.97568e-08	9.28906e-07
Os06g0594600	46	52	91	101	143	219	1.16055	1.11996	1.82896	2.72336	3.3255	4.70485	154.654	59.7352	1.37079	2.53924e-05	0.000553557
Os03g0815800	1148	1245	1464	2542	3006	3953	46.0332	42.618	46.7657	108.939	111.105	134.975	3210.15	1237.46	1.37554	5.48344e-21	1.18031e-18
Os10g0532200	104	97	112	252	248	267	2.40982	1.91875	2.06741	6.24068	5.29688	5.26817	262.76	101.169	1.37927	1.75896e-12	1.62627e-10
Os07g0187400	491	494	746	1313	1248	1664	8.4401	7.24916	10.2156	24.1218	19.7741	24.3566	1439.47	552.57	1.38085	2.6384e-13	2.65303e-11
Os01g0962700	4926	4124	3374	12731	11008	6633	154.259	110.248	84.1705	426.088	317.747	176.874	10634.3	4079.43	1.38234	3.38081e-05	0.000708349
Os04g0633900	38	54	48	106	151	84	0.663635	0.805072	0.667797	1.97848	2.43074	1.24917	117.164	44.778	1.3849	1.55533e-05	0.00036071
Os04g0415800	140	145	167	246	213	688	13.1997	11.6708	12.5432	24.7885	18.5111	55.2359	380.052	145.412	1.38734	0.000372314	0.00541891
Os01g0159200	201	236	435	757	787	535	11.7872	11.8147	20.3218	47.445	42.5408	26.7157	720.009	274.706	1.3882	4.31066e-06	0.000117012
Os03g0416200	87	84	159	301	228	267	2.0798	1.71426	3.02801	7.6904	5.02405	5.43514	275.078	104.694	1.38997	1.70084e-06	5.07159e-05
Os02g0302200	103	113	154	290	306	311	2.86459	2.68286	3.41195	8.61991	7.84446	7.36516	310.371	118.079	1.39108	1.02022e-13	1.0895e-11
Os03g0232800	32	34	64	70	103	150	0.76961	0.698064	1.22619	1.79928	2.28336	3.07192	107.919	41.0875	1.39125	6.77764e-05	0.0013004
Os02g0124650	110	127	116	363	371	114	2.79456	2.75435	2.34766	9.85614	8.68782	2.46617	298.723	113.823	1.39128	0.0016375	0.0181555
Os03g0418000	100	130	75	137	225	423	4.1944	4.65487	2.50604	6.14143	8.69898	15.108	259.304	99.0253	1.39213	0.000261638	0.00404072
Os03g0351700	22	29	36	72	65	76	1.1485	1.29242	1.49716	4.01718	3.1278	3.37847	73.0454	27.6362	1.39313	4.83596e-06	0.000129611
Os09g0316000	55	46	86	141	130	191	2.04776	1.46207	2.55077	5.61067	4.46145	6.05545	157.085	59.7276	1.39393	1.06851e-06	3.36451e-05
Os03g0259100	605	626	1125	2105	1923	1653	36.1081	31.8947	53.4884	134.271	105.79	84.0078	1965.76	746.652	1.39586	7.16674e-08	2.94001e-06
novel.1976	76	105	121	342	141	239	1.79139	2.11281	2.27205	8.61552	3.06345	4.79701	253.387	95.9713	1.39738	0.000175804	0.00288146
Os02g0189200	210	230	227	484	409	782	6.44249	6.02361	5.54776	15.8694	11.5658	20.4286	566.263	215.078	1.39786	9.61326e-09	4.74667e-07
Os10g0137100	43	89	66	178	145	158	2.40556	4.25042	2.94136	10.6426	7.47707	7.52664	166.072	62.7204	1.39793	1.64389e-06	4.92308e-05
Os02g0465600	162	184	317	514	502	607	5.02988	4.87703	7.84078	17.0563	14.3669	16.0483	554.123	209.619	1.39985	1.80447e-09	1.02298e-07
Os06g0329900	87	61	154	215	226	309	2.64492	1.58313	3.72968	6.98572	6.33312	7.99924	254.26	96.1192	1.40246	1.14605e-05	0.000277469
Os01g0286000	175	153	179	385	384	507	5.41813	4.04388	4.41491	12.7395	10.9587	13.3665	434.011	164.299	1.40483	2.74573e-13	2.75092e-11
Os03g0785900	24	21	21	40	54	74	1.11341	0.83168	0.776102	1.98327	2.30915	2.92328	56.4089	21.4955	1.40629	9.26307e-05	0.00169466
Os12g0532500	13	18	19	24	38	65	0.486084	0.57456	0.565951	0.959089	1.30969	2.06956	42.1199	15.9298	1.40655	0.00167445	0.0184538
Os07g0536300	12	22	20	43	33	58	0.757533	1.1856	1.00579	2.90114	1.92022	3.11778	45.6272	17.0912	1.40802	0.000503898	0.00694517
Os05g0334750	28	39	37	82	105	71	0.860204	1.02283	0.90553	2.69239	2.97337	1.85737	88.6005	33.2295	1.41033	4.64958e-06	0.000125225
Os01g0284900	285	287	285	665	753	746	8.21347	7.06088	6.54311	20.4825	20.0029	18.307	738.942	277.347	1.41609	1.27054e-20	2.71364e-18
Os02g0628200	651	742	870	1808	1897	1957	18.1515	17.6616	19.3245	53.8777	48.7545	46.4642	1937.08	724.545	1.41812	4.692e-30	1.65736e-27
Os05g0370300	62	71	81	162	149	229	2.07843	2.03187	2.16314	5.80414	4.60411	6.53696	183.338	68.5618	1.41914	1.40932e-09	8.1919e-08
Os05g0482501	48	52	57	100	127	173	3.06552	2.83506	2.89998	6.82563	7.47624	9.4082	134.633	50.4862	1.41982	1.71772e-08	8.15978e-07
Os01g0108600	99	124	170	241	317	437	3.3652	3.59825	4.60343	8.75532	9.93232	12.6489	334.34	124.704	1.42151	1.0563e-09	6.28576e-08
novel.1294	55	109	179	189	277	389	4.13422	6.99443	10.7187	15.1835	19.1923	24.8987	286.032	106.507	1.42162	7.24408e-05	0.00137363
Os03g0215700	206	256	410	548	588	1077	4.03763	4.28346	6.40178	11.4794	10.6231	17.9751	742.223	275.385	1.42958	4.65923e-07	1.60866e-05
Os01g0695700	116	222	291	554	497	491	1.32881	2.17096	2.65555	6.78256	5.24779	4.78942	531.779	196.783	1.43031	2.86088e-07	1.02634e-05
Os01g0854800	187	102	144	196	200	779	4.01413	1.86915	2.46246	4.49661	3.95727	14.2392	384.778	142.681	1.43364	0.00416528	0.0380258
Os12g0511000	278	300	349	748	806	796	7.59639	6.99808	7.59705	21.8446	20.3008	18.5213	804.163	297.582	1.43384	1.89569e-24	5.02211e-22
Os06g0233101	26	34	41	78	91	87	2.88689	3.22279	3.62659	9.25618	9.31355	8.22572	87.4039	32.1228	1.43724	1.58383e-07	5.98598e-06
Os01g0597800	52	54	106	187	153	190	1.15947	1.02788	1.88286	4.45632	3.14458	3.60749	182.173	66.9684	1.4379	1.86396e-06	5.52214e-05
Os01g0280500	9	8	8	21	20	23	0.339128	0.25734	0.240142	0.845708	0.694653	0.737983	21.9096	8.13615	1.43809	0.00499565	0.0437508
Os10g0548850	52	58	82	114	216	162	1.86771	1.7784	2.34627	4.37614	7.15116	4.95471	166.093	61.1557	1.44057	2.71101e-07	9.79125e-06
Os01g0636400	248	293	415	744	846	828	8.28198	8.35305	11.0405	26.5543	26.0417	23.5456	825.837	303.754	1.44079	1.17381e-16	1.70215e-14
Os05g0331200	17	21	20	61	54	30	0.362785	0.382573	0.340007	1.39126	1.06221	0.545153	50.8143	18.6237	1.44197	0.00124498	0.014455
Os11g0147100	259	349	309	747	778	811	11.3193	13.0209	10.7581	34.8915	31.3412	30.1813	799.178	293.977	1.442	1.08554e-22	2.60075e-20
Os03g0232900	470	458	540	1150	1296	1319	10.5551	8.78062	9.66086	27.6021	26.8279	25.2236	1284.84	473.212	1.44202	1.05218e-26	3.22106e-24
Os07g0430501	154	121	276	318	620	475	11.8195	7.92792	16.8751	26.0847	43.8618	31.0434	476.299	175.165	1.44278	6.17136e-06	0.000160712
Os02g0155600	7	11	18	21	37	34	0.152355	0.204383	0.312096	0.488491	0.742294	0.630135	30.968	11.2634	1.44701	0.00242932	0.0249469
Os05g0475400	81	115	85	230	223	268	2.09182	2.53532	1.74871	6.34816	5.30837	5.89349	246.287	90.3297	1.44721	1.25443e-11	1.02864e-09
Os02g0115700	3120	4118	3617	9456	10478	7688	71.6871	80.7734	66.2053	232.206	221.912	150.417	9521.54	3483.79	1.45047	1.27808e-13	1.33892e-11
Os01g0902700	11	8	15	22	22	45	0.236589	0.146889	0.257011	0.505714	0.436156	0.824162	29.8148	10.9286	1.45459	0.00437959	0.0395239
Os07g0599900	392	409	578	1155	904	1488	25.2936	22.529	29.7105	79.65	53.7661	81.7568	1209.61	440.504	1.45691	5.03967e-11	3.83572e-09
Os01g0718500	14	17	28	45	32	75	1.20802	1.25225	1.92469	4.1499	2.54514	5.51067	51.3671	18.6324	1.45719	0.0010395	0.0124077
Os06g0212900	22	32	24	60	74	68	0.558587	0.693607	0.485442	1.62817	1.73188	1.47019	68.8941	25.0388	1.46008	2.67179e-06	7.63769e-05
Os04g0606200	67	93	175	180	197	502	3.8771	4.5942	8.06728	11.1323	10.5079	24.7362	291.274	104.808	1.4731	0.000395724	0.0057024
Os10g0191300	36050	44183	34233	92830	97655	110926	2259.45	2364.01	1709.23	6218.22	5641.69	5920.1	102797	36983.2	1.47487	1.76322e-20	3.70842e-18
Os04g0652700	5933	7475	7291	16708	19118	18179	226.487	243.599	221.724	681.668	672.71	590.93	18455.9	6636.12	1.47563	5.59807e-41	2.91015e-38
Os05g0136900	2118	2296	3381	5826	6125	8452	53.6211	49.6223	68.1887	157.638	142.933	182.208	6914.72	2482.47	1.47778	9.09802e-16	1.19937e-13
Os04g0137450	11	13	14	41	33	24	1.70646	1.72164	1.73017	6.7978	4.71884	3.17039	34.2581	12.1798	1.48308	0.00175117	0.0191234
Os06g0211600	16	38	21	38	112	48	0.394789	0.800431	0.412783	1.00209	2.5473	1.00852	66.742	23.8018	1.48554	0.00332373	0.0319746
Os06g0659200	198	316	220	616	672	644	4.18455	5.70119	3.70394	13.9137	13.0909	11.5895	661.386	235.176	1.491	1.25227e-13	1.31689e-11
Os03g0294100	36	43	60	111	93	164	1.78561	1.82074	2.37079	5.8842	4.25191	6.9267	124.82	44.1668	1.49536	6.39575e-07	2.12564e-05
Os03g0782400	83	154	163	365	225	452	7.47129	11.834	11.6886	35.1148	18.6688	34.646	356.479	126.025	1.49686	1.65963e-06	4.95944e-05
Os02g0754400	12	8	22	37	26	48	1.11459	0.634334	1.62784	3.67294	2.22599	3.79639	37.873	13.3528	1.499	0.00240123	0.0247379
Os03g0180900	317	564	802	967	717	2816	12.4937	18.976	25.1804	40.7321	26.0475	94.5062	1488.87	526.561	1.49926	0.000739631	0.00949596
Os04g0395800	9	23	35	43	51	82	0.428431	0.934676	1.32728	2.18769	2.23782	3.32391	59.0682	20.7006	1.4993	0.000891254	0.0110116
Os12g0610800	43	40	50	74	56	237	1.70548	1.35436	1.57981	3.13682	2.04731	8.00431	121.013	42.8811	1.50008	0.00253793	0.0258121
Os11g0108650	54	47	62	107	175	161	3.8983	2.8965	3.56558	8.25552	11.6449	9.89701	149.496	52.6196	1.51226	3.8819e-09	2.04501e-07
Os05g0142000	122	155	337	334	497	819	8.09894	8.78406	17.822	23.6971	30.4117	46.2966	548.954	191.8	1.51578	3.93335e-05	0.000811772
Os12g0222900	24	34	29	77	85	71	0.316629	0.382925	0.304786	1.0857	1.03365	0.797617	80.0438	27.8618	1.51839	5.4804e-07	1.85499e-05
Os01g0757900	131	153	157	340	383	476	3.11463	3.10543	2.97367	8.63962	8.39365	9.63696	406.623	141.632	1.52309	4.17226e-21	9.12334e-19
Os01g0924966	35	36	58	115	117	114	2.5996	2.28263	3.43181	9.12885	8.01015	7.21008	118.732	41.0483	1.5259	2.4924e-08	1.13505e-06
Os03g0389700	355	444	598	1166	1014	1587	7.53902	8.04942	10.1168	26.4646	19.8491	28.6986	1281.15	443.565	1.52924	2.76615e-13	2.76134e-11
Os07g0605400	428	539	829	1135	1217	2558	26.5588	28.5528	40.9804	75.2731	69.61	135.164	1639.01	567.648	1.52948	4.7944e-07	1.64913e-05
Os08g0447000	1264	1407	1838	3860	4714	3555	24.6311	23.406	28.5325	80.3904	84.6727	58.9894	4161.29	1440.08	1.53061	5.66783e-17	8.53333e-15
Os06g0274800	338	390	493	1130	989	1175	12.3428	12.1578	14.3417	44.1017	33.2897	36.5369	1130.55	389.781	1.535	4.01724e-19	7.04988e-17
Os02g0166800	25	29	34	70	93	77	0.56815	0.562621	0.615544	1.7002	1.94815	1.49008	81.8573	28.1537	1.53759	1.32403e-07	5.138e-06
Os11g0614800	147	168	148	396	431	446	5.29727	5.1682	4.24868	15.2514	14.3162	13.6857	434.818	149.517	1.54248	1.44402e-20	3.06042e-18
Os06g0179100	25	32	40	71	98	97	1.19922	1.3104	1.52854	3.63996	4.33313	3.96212	90.1327	30.8428	1.54297	3.04518e-08	1.35762e-06
Os11g0160400	17	21	59	82	53	125	0.628132	0.662394	1.73665	3.23814	1.80507	3.93287	88.2075	30.0777	1.54388	0.00175916	0.0191651
Os02g0637000	1481	1791	2070	4811	4046	5713	78.4384	80.9775	87.3376	272.326	197.522	257.653	4980.21	1706.79	1.5447	2.65636e-20	5.46179e-18
Os03g0198600	356	398	484	562	945	2007	13.3454	12.7368	14.4539	22.5164	32.6536	64.066	1155.7	396.239	1.54477	1.20545e-05	0.000289813
Os04g0136700	240	302	260	640	726	853	10.9141	11.7241	9.4191	31.1056	30.4321	33.0312	753.682	258.066	1.54758	1.46095e-25	4.13523e-23
Os03g0151500	32	24	11	27	76	94	2.32545	1.48889	0.636806	2.09701	5.09081	5.81677	64.9027	22.4319	1.54835	0.00508506	0.0443225
EPlOSAG00000002308	48	85	86	171	202	226	20.7909	31.4301	29.6748	79.1604	80.6492	83.3562	203.436	69.1999	1.5485	3.06149e-12	2.75654e-10
Os11g0116300	431	538	695	1456	1236	1856	21.1856	22.5757	27.2148	76.49	56.0014	77.6853	1550.61	529.089	1.55037	2.94449e-15	3.68757e-13
Os03g0238600	3425	3518	3955	8599	10939	10745	107.178	93.9804	98.594	287.59	315.53	286.319	10295.6	3510	1.55271	1.40074e-41	7.42178e-39
Os10g0507700	16	23	11	36	43	62	1.67856	2.05987	0.919322	4.03645	4.15817	5.53868	47.4797	16.2301	1.55872	0.00022118	0.00350429
Os07g0142500	124	154	139	430	327	388	6.72205	7.12682	6.00278	24.9131	16.3397	17.9106	395.442	134.077	1.55942	3.02883e-12	2.73608e-10
Os04g0494600	215	289	126	355	626	838	6.27466	7.20021	2.92941	11.0729	16.84	20.8254	605.717	205.487	1.56143	1.31106e-05	0.000311667
Os04g0143566	15	24	28	72	54	56	0.392707	0.536394	0.583973	2.0146	1.30313	1.24842	63.1693	21.1636	1.56309	2.63341e-05	0.000571305
Os04g0494800	125	126	79	292	367	272	3.02793	2.60556	1.52448	7.55959	8.19442	5.61051	319.193	108.172	1.56511	6.97637e-08	2.86885e-06
Os07g0251900	23	41	42	83	92	119	0.242983	0.369766	0.353472	0.937144	0.895886	1.07051	99.6406	33.4745	1.56516	3.70026e-08	1.61058e-06
Os06g0246500	11	22	26	39	56	69	0.306902	0.523993	0.577881	1.16293	1.44016	1.63928	55.1265	18.485	1.56549	4.07648e-05	0.000836924
Os01g0778500	50	25	51	95	96	169	2.81516	1.20162	2.2875	5.71658	4.98219	8.10245	121.187	41.1181	1.56678	2.9139e-05	0.000622355
novel.448	156	142	198	427	566	385	3.06449	2.38132	3.09853	8.96481	10.2486	6.44008	472.502	159.482	1.56704	1.8885e-11	1.51256e-09
Os07g0129300	9137	10190	11105	26089	32341	26415	469.708	447.191	454.779	1433.38	1532.48	1156.3	29028.3	9775.2	1.57027	1.21524e-28	4.08321e-26
Os07g0105900	38	27	22	53	70	132	1.10532	0.670447	0.509784	1.64764	1.87681	3.26947	84.8088	28.7993	1.57292	0.000223651	0.00353936
Os12g0222800	36	44	35	109	111	102	0.521839	0.54448	0.404166	1.68865	1.48311	1.25902	110.686	37.1335	1.57692	8.39783e-09	4.18403e-07
Os03g0415200	300	416	398	1018	911	1184	8.00748	9.47901	8.46282	29.0404	22.4135	26.9106	1064.23	355.918	1.57905	5.65485e-22	1.28762e-19
Os05g0390300	78	83	116	264	204	312	2.71464	2.46599	3.21613	9.81978	6.54433	9.24635	266.85	88.4418	1.59102	9.11737e-11	6.50866e-09
Os07g0165200	599	716	587	1745	2112	1529	9.47732	9.67089	7.39868	29.5076	30.8013	20.5998	1850.54	614.244	1.59135	7.9766e-15	9.4729e-13
Os09g0298100	17	5	24	25	50	59	0.377134	0.0946917	0.424146	0.592743	1.02243	1.11454	44.6109	14.8547	1.59357	0.00456145	0.0407513
Os05g0355900	84	44	60	82	101	391	4.49241	2.00885	2.55628	4.68699	4.97895	17.8063	187.003	62.1543	1.59407	0.00375196	0.0349945
Os11g0242300	14	9	15	16	43	53	0.970627	0.532675	0.828463	1.18556	2.74795	3.12894	36.9436	12.3425	1.59612	0.00253487	0.0257933
Os11g0615000	300	356	385	810	933	1243	11.845	11.9994	12.1097	34.1805	33.9556	41.7909	1009.5	333.561	1.59807	2.44082e-25	6.72494e-23
novel.391	28	17	35	63	79	88	0.57807	0.299617	0.575636	1.39009	1.50337	1.54704	77.9427	25.8445	1.59852	2.55583e-06	7.34289e-05
Os04g0486900	142	188	191	418	513	556	6.74501	7.62337	7.22745	21.2202	22.4609	22.4888	504.762	166.484	1.59906	6.10027e-28	1.97735e-25
Os11g0180100	65	104	113	217	329	254	1.92264	2.62612	2.66269	6.86001	8.97011	6.39759	272.005	89.2614	1.60282	6.39207e-12	5.55565e-10
Os09g0439200	273	285	262	457	504	1484	10.1384	9.03542	7.75117	18.1386	17.2526	46.9288	806.066	265.555	1.60295	3.11032e-05	0.000660721
Os03g0638900	66	62	99	171	242	238	2.01771	1.61808	2.41105	5.58714	6.81939	6.19567	220.423	72.5407	1.60314	3.3859e-12	3.02884e-10
Os07g0599600	249	231	399	883	600	1001	10.171	8.05511	12.9836	38.5482	22.5908	34.8173	852.012	280.266	1.6033	3.52598e-09	1.89004e-07
Os08g0189100	109	95	154	191	221	648	5.56416	4.13992	6.26255	10.4204	10.3988	28.1673	348.975	114.727	1.60609	0.000115241	0.00203273
Os01g0214600	880	704	764	2054	1505	3349	27.2648	18.6203	18.8569	68.0141	42.9805	88.355	2336.16	766.013	1.6093	3.44076e-08	1.50955e-06
Os03g0183500	242	287	326	523	747	1236	11.7112	11.8567	12.5678	27.05	33.3213	50.9332	834.77	273.552	1.61018	3.52333e-10	2.2471e-08
Os06g0523300	41	101	86	218	218	204	3.16899	6.66429	5.29533	18.0083	15.5314	13.4266	220.047	71.5655	1.61242	3.11161e-08	1.38499e-06
Os02g0514150	10	6	9	27	20	25	0.890989	0.456372	0.638811	2.57108	1.64255	1.89675	24.8523	8.18017	1.61282	0.00232474	0.0241521
Os08g0140500	153	239	274	577	625	697	4.25787	5.67798	6.07448	17.1616	16.0324	16.517	647.261	210.67	1.6153	9.81209e-20	1.93102e-17
Os01g0253800	126	164	189	479	458	426	10.4398	11.6	12.475	42.4165	34.9785	30.0557	469.613	152.588	1.6182	1.6516e-16	2.34562e-14
Os05g0123000	15	18	19	48	48	56	1.4982	1.53478	1.51179	5.1239	4.41913	4.76283	51.9046	16.6664	1.63711	2.98413e-06	8.44135e-05
Os06g0257600	105	84	134	152	197	647	3.22124	2.19993	3.27489	4.98376	5.57079	16.9019	325.639	103.981	1.64858	0.000390481	0.00564644
Os09g0327500	19	23	24	73	45	75	0.658118	0.680101	0.662245	2.70242	1.43674	2.21212	66.4965	21.153	1.64865	1.01096e-05	0.000248696
Os02g0758800	212	202	416	576	639	1252	8.82443	7.1779	13.7944	25.6244	24.5171	44.3764	824.476	262.671	1.64978	4.7494e-07	1.63774e-05
Os04g0578550	4	19	13	41	38	23	0.219286	0.8892	0.567743	2.40223	1.92022	1.07368	35.6024	11.1619	1.65144	0.00397697	0.0366589
Os08g0335600	576	429	559	1107	1056	2638	27.2417	17.3207	21.0611	55.955	46.0354	106.239	1599.79	508.871	1.65329	7.49515e-07	2.43809e-05
Os04g0555300	3538	3853	4046	11198	11379	11216	71.7565	66.711	65.3713	242.73	212.728	193.704	11592.8	3681.86	1.65477	5.59795e-36	2.57058e-33
Os06g0483200	5	6	11	13	19	34	0.0383616	0.0392982	0.0672321	0.106598	0.134368	0.222128	21.914	6.92605	1.65758	0.00560387	0.0477273
Os01g0759200	11	8	9	28	21	35	0.295955	0.183746	0.1929	0.805139	0.520797	0.80186	28.6865	9.16644	1.65974	0.000904452	0.0111347
Os10g0100500	723	791	890	2522	2490	2066	11.398	10.6454	11.1773	42.4928	36.1832	27.7344	2443.45	772.077	1.66187	2.28408e-19	4.1954e-17
Os08g0156000	28	43	28	73	110	115	1.9853	2.60275	1.58155	5.53186	7.18915	6.94326	100.49	31.8222	1.66276	3.28961e-08	1.45249e-06
Os01g0843800	62	42	84	74	132	382	1.31603	0.761062	1.42041	1.67875	2.58265	6.90456	191.372	60.4823	1.66425	0.00120641	0.0141258
Os07g0556066	11	11	5	32	26	23	0.284916	0.243227	0.10317	0.885837	0.620746	0.507281	28.149	8.91862	1.6707	0.00225309	0.0235408
Os06g0102600	18	25	26	58	72	77	0.8769	1.03971	1.00904	3.01985	3.23315	3.19422	70.2635	21.9901	1.6722	5.0694e-08	2.13893e-06
Os01g0210400	7	11	8	21	19	39	0.204155	0.273874	0.18587	0.654578	0.510778	0.968555	26.5648	8.3265	1.67657	0.00162919	0.0180852
Os01g0643600	24	22	14	42	43	103	0.90904	0.71136	0.422432	1.7002	1.50126	3.32205	62.5767	19.7486	1.67819	0.000390611	0.00564644
Os07g0599700	368	271	442	1014	837	1439	20.7999	13.0761	19.9018	61.2534	43.6068	69.2581	1117.65	349.083	1.67952	8.72915e-11	6.26317e-09
Os12g0638200	30	21	28	63	44	139	0.6328	0.378146	0.470501	1.42025	0.855488	2.49665	82.2451	25.7612	1.68265	0.000303016	0.00457714
Os12g0453500	57	43	74	145	140	248	2.56017	1.64876	2.64779	6.96053	5.79614	9.48514	179.707	56.0129	1.68464	3.89684e-08	1.68021e-06
Os07g0412100	162	237	224	607	595	676	3.09751	3.86849	3.41195	12.4041	10.4865	11.0063	642.378	198.682	1.69024	1.32665e-25	3.80749e-23
Os06g0132550	39	28	26	45	73	182	3.28739	2.01483	1.74589	4.05395	5.67186	13.0634	98.2923	30.6514	1.69148	0.000710018	0.00919286
Os09g0129500	502	512	575	1521	1367	1992	24.0803	20.9664	21.9727	77.9772	60.4427	81.3664	1661.51	511.962	1.69899	8.57498e-23	2.07244e-20
Os11g0679700	11	10	10	36	22	37	0.246528	0.191324	0.178538	0.862295	0.454478	0.706111	32.7335	10.0781	1.70487	0.000470467	0.00656553
Os07g0558200	124	118	130	340	380	431	2.58565	2.10051	2.15948	7.57717	7.30379	7.65284	391.605	120.31	1.70715	1.01117e-23	2.55593e-21
Os05g0200700	30	33	42	79	97	151	1.03178	0.968893	1.15073	2.90384	3.07507	4.42222	109.723	33.5807	1.71021	1.86862e-08	8.83089e-07
EPlOSAG00000004093	5	8	8	26	24	14	2.63539	3.59965	3.3591	14.6463	11.6601	6.28349	22.3624	6.66294	1.73047	0.00336763	0.032273
Os04g0110600	1026	1255	1240	3329	3751	3926	19.0756	19.9191	18.3658	66.1493	64.2829	62.1554	3752.7	1129.83	1.73183	4.20406e-68	3.73646e-65
Os01g0650000	33	64	76	182	161	187	0.404729	0.670078	0.742543	2.38562	1.82009	1.95294	181.955	54.2497	1.73483	5.57684e-10	3.46847e-08
Os12g0145100	141	155	221	505	489	616	5.4636	5.12727	6.82196	20.9137	17.4657	20.3253	549.143	164.73	1.73486	2.37409e-20	4.9181e-18
Os05g0169200	91	120	106	364	357	261	2.14611	2.41594	1.99147	9.17468	7.76058	5.2414	340.285	101.725	1.74039	7.04218e-12	6.02566e-10
Os06g0288300	71	134	145	308	260	526	1.96463	3.16535	3.1963	9.10861	6.6315	12.3938	369.099	110.139	1.74158	1.11021e-08	5.43312e-07
Os06g0326000	17	31	28	56	90	94	0.466567	0.72631	0.612182	1.6426	2.2768	2.1968	80.7498	24.0631	1.74165	8.87062e-08	3.56793e-06
Os10g0521500	42	31	45	109	121	145	1.21601	0.766207	1.03791	3.37284	3.22917	3.57482	127.399	38.2634	1.74307	6.55357e-11	4.7895e-09
Os07g0142300	97	109	163	367	322	468	4.94582	4.74447	6.62081	19.9992	15.1335	20.3193	394.364	117.277	1.74677	1.72854e-14	1.95986e-12
Os03g0124000	24	26	58	120	96	117	0.407902	0.377236	0.785291	2.17975	1.50395	1.69328	114.645	33.9071	1.7472	1.26488e-06	3.89821e-05
Os05g0477900	222	266	311	733	626	1197	22.9597	23.485	25.6231	81.0209	59.6766	105.416	863.721	255.292	1.75824	1.65325e-13	1.71242e-11
Os04g0538000	57	139	118	340	354	287	0.910077	1.89458	1.50087	5.80179	5.20982	3.90195	338.117	98.598	1.77204	1.53584e-09	8.87119e-08
Os03g0277300	19	25	22	58	61	95	0.334488	0.375718	0.308537	1.09128	0.989859	1.42412	72.23	21.1836	1.77278	1.38563e-07	5.3479e-06
Os10g0335000	928	1538	427	4098	2393	2710	49.9972	70.7374	18.3266	235.966	118.838	124.327	3221.25	942.41	1.77325	5.72256e-05	0.00112017
Os09g0513100	353	374	387	1069	1154	1384	6.7143	6.07285	5.864	21.7312	20.2324	22.416	1226.75	359.23	1.7736	3.1654e-40	1.61506e-37
Os05g0111300	840	781	854	1781	2183	4275	54.5222	43.2753	44.158	123.548	130.606	236.28	2743.76	801.505	1.77591	1.69403e-10	1.14397e-08
Os04g0674100	22	34	42	107	82	124	0.603036	0.7956	0.917123	3.13462	2.07182	2.89427	107.165	30.9433	1.78185	1.35314e-08	6.54066e-07
Os04g0545250	7	6	6	20	18	24	0.249782	0.182772	0.170558	0.762734	0.592041	0.729242	21.1723	6.19418	1.78555	0.00131697	0.0151631
Os07g0599500	250	284	518	1244	948	1130	10.8825	10.5536	17.9628	57.8746	38.0375	41.8855	1147.02	331.96	1.78718	5.24155e-11	3.96745e-09
Os06g0146600	7	4	6	15	22	19	0.409402	0.199713	0.279551	0.937612	1.18602	0.946243	19.006	5.57621	1.78926	0.00261993	0.0264703
Os03g0150800	85	132	150	381	462	332	2.04203	2.70715	2.87073	9.78247	10.2306	6.79171	403.759	116.146	1.79286	4.67826e-14	5.17652e-12
Os02g0518600	11	7	9	24	24	42	0.186448	0.101288	0.121525	0.434767	0.374967	0.606195	30.3154	8.85746	1.79526	0.000405086	0.00581904
Os06g0331900	30	41	35	191	82	56	0.58072	0.677523	0.539723	3.95147	1.46311	0.923061	118.444	33.9967	1.79681	0.000525054	0.00716863
novel.677	16	18	48	78	107	77	0.22046	0.211728	0.526876	1.14864	1.35897	0.903437	89.5865	25.5518	1.79803	1.90558e-05	0.000432995
Os01g0512700	18	25	31	39	44	167	1.07429	1.27375	1.4739	2.48768	2.42058	8.48718	81.6936	23.4586	1.80076	0.00106842	0.0127103
Os04g0604300	188	164	170	649	820	232	7.68648	5.72412	5.53702	28.3592	30.903	8.07709	594.761	169.842	1.80855	2.8772e-05	0.00061547
Os04g0609300	19	12	21	24	44	112	0.492419	0.265496	0.433569	0.664771	1.05112	2.4717	58.7545	16.8731	1.80948	0.00135394	0.0155257
Os08g0531300	45	55	49	150	155	190	0.836295	0.872579	0.725439	2.97933	2.65519	3.00675	168.533	47.9587	1.81554	6.46861e-16	8.6516e-14
Os06g0203600	215	238	266	622	705	1091	4.6563	4.40022	4.58925	14.397	14.0737	20.1198	813.941	230.846	1.81902	1.07765e-19	2.09094e-17
Os12g0265100	97	125	195	400	450	521	3.53038	3.88378	5.65381	15.5593	15.0966	16.1467	466.031	131.619	1.81959	9.99503e-17	1.4648e-14
Os04g0608600	42	45	43	138	143	152	0.845947	0.773751	0.689953	2.97066	2.65489	2.60696	148.077	42.0018	1.82165	9.74504e-15	1.14253e-12
Os07g0643800	131	66	95	164	345	525	5.82411	2.50494	3.36465	7.79259	14.1382	19.8754	341.273	96.5414	1.82666	8.7254e-06	0.000218746
Os09g0569780	9	14	9	38	38	30	0.487891	0.647893	0.388669	2.20163	1.8988	1.38484	36.6242	10.2837	1.82864	7.00211e-05	0.0013351
Os02g0299200	144	88	146	381	299	611	3.92501	2.04765	3.17022	11.099	7.51218	14.1813	436.724	123.105	1.82956	1.51226e-08	7.27149e-07
Os01g0908600	21	18	32	54	73	114	0.561895	0.411153	0.682093	1.54422	1.80043	2.59739	80.5793	22.6943	1.83057	7.93464e-07	2.5629e-05
Os07g0612400	9	12	10	36	18	50	0.366258	0.41689	0.324192	1.56577	0.675203	1.73266	35.4602	9.95947	1.83234	0.000594387	0.00793438
novel.1600	35	48	60	140	215	118	0.95638	1.11969	1.30608	4.08856	5.41523	2.74563	162.1	45.3435	1.83272	1.02896e-08	5.07153e-07
Os01g0607000	108	65	96	117	190	662	6.68279	3.43354	4.7322	7.73748	10.8369	34.881	314.465	88.0552	1.8393	0.000518693	0.00709984
novel.1227	3	11	7	16	19	36	0.0705606	0.220866	0.131158	0.402198	0.411918	0.721008	23.697	6.5596	1.84041	0.00265541	0.0267698
Os09g0570100	31	10	36	80	94	88	0.981312	0.270234	0.907832	2.70655	2.74277	2.37206	89.4822	25.0802	1.84108	2.53955e-05	0.000553557
Os11g0242600	210	193	335	772	802	909	6.77506	5.31553	8.60986	26.619	23.8498	24.9721	847.332	235.365	1.84697	1.27213e-18	2.13718e-16
Os01g0734800	75	94	129	300	335	369	1.84537	1.97444	2.52854	7.88902	7.59772	7.73117	341.917	94.5537	1.8491	6.02202e-22	1.35999e-19
Os05g0114000	1797	3164	3305	10287	9773	7085	67.7126	101.778	99.2088	414.276	339.442	227.331	9421.36	2610.12	1.85157	5.94661e-13	5.70875e-11
Os01g0753800	110	132	101	246	357	598	3.5384	3.6248	2.58817	8.45726	10.5852	16.38	399.696	110.962	1.85195	4.10505e-10	2.58815e-08
Os11g0593000	999	1247	1138	3854	4807	2715	22.9176	24.4211	20.7971	94.4918	101.647	53.0359	3927.99	1087.46	1.85277	8.25517e-14	8.88463e-12
Os08g0517800	7	16	6	25	29	46	0.329283	0.642519	0.224843	1.25687	1.25743	1.84258	33.6045	9.28403	1.8576	0.000424254	0.00605392
Os12g0443000	39	32	33	79	52	240	1.07103	0.75021	0.721954	2.3187	1.31631	5.61237	122.556	33.9432	1.85786	0.000379488	0.00550297
Os01g0547600	15	18	33	57	51	118	0.371161	0.380224	0.650493	1.50739	1.16321	2.48628	75.6994	20.7781	1.85963	1.90486e-05	0.000432995
Os07g0683600	1224	1352	2711	5460	5907	6404	51.1433	48.2257	90.2389	243.826	227.505	227.853	6062.79	1664.75	1.86434	3.37962e-13	3.30196e-11
Os03g0828300	14	17	16	38	58	67	0.35754	0.37063	0.325517	1.03719	1.36534	1.45703	54.779	15.1081	1.86481	5.19026e-07	1.76764e-05
Os01g0795400	91	115	70	319	224	413	1.37799	1.48662	0.844426	5.1627	3.12659	5.32541	326.212	89.6073	1.86655	1.27128e-09	7.45867e-08
Os01g0155800	110	139	228	465	519	637	7.0047	7.55626	11.5662	31.6468	30.4636	34.5409	550.161	150.424	1.86715	6.39039e-16	8.58868e-14
Os06g0204400	370	408	396	1154	1406	1503	5.33683	5.02385	4.55024	17.7896	18.6932	18.4602	1380.16	378.64	1.86795	1.04162e-49	6.37751e-47
novel.722	7	9	10	40	31	16	0.121328	0.133169	0.138077	0.740976	0.49527	0.236146	30.7159	8.29591	1.87662	0.00123847	0.0144098
Os01g0226600	49	27	28	189	69	102	0.693731	0.326328	0.315799	2.85981	0.900452	1.22968	127.701	34.6128	1.88855	0.000205284	0.00329987
Os05g0186300	136	147	235	655	600	509	2.6561	2.45086	3.65621	13.6718	10.8012	8.46488	610.544	164.528	1.88913	6.06888e-14	6.63531e-12
Os07g0524200	36	11	22	46	43	170	1.82493	0.476026	0.88843	2.49219	2.00922	7.33819	85.0033	23.119	1.89024	0.00258844	0.0262387
novel.767	11	13	15	52	45	37	0.189981	0.191671	0.20638	0.959846	0.716387	0.544148	46.536	12.4735	1.8912	8.08743e-06	0.000204427
Os05g0168200	9	5	7	17	28	30	0.388292	0.184154	0.240586	0.78387	1.1135	1.10213	25.1944	6.9155	1.8913	0.000533241	0.00725524
Os12g0244901	2	4	8	16	13	19	0.0843733	0.144056	0.268858	0.721397	0.505516	0.682536	16.4118	4.32209	1.8931	0.00520839	0.0451263
Os04g0416900	27	52	52	130	127	200	2.28912	3.76359	3.51208	11.7795	9.92485	14.4388	154.644	41.2834	1.89748	7.33292e-11	5.3161e-09
Os04g0538400	68	168	304	558	716	541	2.52962	5.3352	9.00902	22.185	24.5514	17.1372	621.438	166.237	1.89907	1.4277e-06	4.34172e-05
Os06g0115600	84	94	112	350	358	299	2.07264	1.98001	2.20151	9.22981	8.14225	6.28222	347.047	92.8756	1.89948	1.13872e-18	1.92478e-16
Os10g0111400	6	10	3	12	22	35	0.117759	0.167548	0.0469053	0.251712	0.398	0.584937	22.8327	6.18074	1.9013	0.0036945	0.0345522
Os11g0701100	10	34	20	72	98	49	0.380413	1.10415	0.606099	2.92731	3.43636	1.58726	75.5602	20.0624	1.90173	5.75742e-05	0.00112423
Os11g0547800	21	27	42	93	113	108	0.984671	1.08076	1.56884	4.66052	4.8839	4.31214	107.033	28.4121	1.90253	6.19886e-11	4.59115e-09
Os02g0192001	15	13	12	45	43	54	1.99457	1.47569	1.27115	6.39514	5.27039	6.11433	48.4657	13.0657	1.90483	1.24712e-06	3.8521e-05
Os04g0432300	203	312	295	1050	975	765	6.46343	8.48041	7.48249	35.7302	28.6146	20.7408	967.216	257.808	1.90571	3.3895e-16	4.74048e-14
Os01g0621200	36	34	55	56	88	317	1.04576	0.843146	1.27277	1.73859	2.35628	7.84125	149.585	39.9175	1.90763	0.000513467	0.00705389
Os02g0718600	441	470	782	2113	1447	2329	35.5953	32.3853	50.2827	182.278	107.656	160.074	2021.87	537.312	1.91118	2.47646e-13	2.49932e-11
Os09g0567500	27	16	25	37	54	164	0.587361	0.297137	0.43325	0.860247	1.08281	3.03796	83.2974	22.2302	1.91503	0.000501857	0.00692398
Os12g0615600	20	35	28	88	121	84	0.35495	0.530273	0.39587	1.66916	1.97942	1.26944	100.27	26.4039	1.91872	2.41678e-09	1.33709e-07
Os12g0516800	8	4	9	14	26	37	0.145583	0.0621404	0.130473	0.272287	0.436123	0.573348	25.5539	6.8256	1.92198	0.00113857	0.0134346
Os11g0638700	4	9	3	20	14	23	0.0780858	0.149986	0.0466542	0.417274	0.251916	0.382329	19.5359	5.13515	1.92516	0.00310426	0.030279
Os06g0234600	79	81	115	197	229	589	2.22828	1.95039	2.58403	5.93865	5.95379	14.1467	335.557	87.8984	1.93353	3.05827e-07	1.09006e-05
Os07g0640300	5	4	6	15	28	11	0.351668	0.24017	0.33618	1.12755	1.81526	0.658799	18.5	4.83961	1.93766	0.00438592	0.0395422
Os06g0663000	12	10	15	32	50	54	0.297097	0.211355	0.295846	0.846734	1.14105	1.13843	45.7586	11.9149	1.94912	2.1364e-06	6.25438e-05
novel.807	11	8	10	29	35	43	0.431978	0.268197	0.312843	1.21716	1.26693	1.43792	36.2029	9.46014	1.95295	1.33018e-05	0.000315401
Os06g0626700	10	6	11	33	27	39	0.389907	0.199713	0.341673	1.37516	0.970378	1.29486	33.8531	8.76756	1.95748	5.32247e-05	0.00104821
Os03g0576200	3	19	7	43	41	17	0.0546844	0.295659	0.101648	0.837704	0.688879	0.263869	35.4992	9.03147	1.95756	0.0049103	0.0432094
Os11g0530600	7	11	15	47	27	44	0.174492	0.23408	0.297869	1.25214	0.620379	0.933956	40.8232	10.3824	1.95766	5.13298e-05	0.0010189
novel.1121	34	33	56	91	117	252	1.3646	1.13067	1.79049	3.90345	4.32842	8.61241	152.462	39.1656	1.96138	5.52114e-07	1.86598e-05
Os09g0433800	606	744	1319	2935	3413	3249	28.9738	30.3669	50.2383	149.976	150.413	132.276	3277.47	840.458	1.96255	1.39796e-16	2.00607e-14
Os06g0697000	45	65	63	175	279	181	1.55994	1.92355	1.73977	6.48354	8.91487	5.34281	216.46	55.1603	1.96969	2.39927e-13	2.43929e-11
Os01g0893700	17	61	59	215	143	121	0.999608	3.062	2.7637	13.5114	7.75056	6.05847	168.181	42.4371	1.97665	1.11229e-05	0.000270071
Os08g0434100	352	376	421	1229	1162	1907	13.0834	11.9305	12.4657	48.8212	39.8107	60.3566	1454.25	369.466	1.97738	7.65112e-24	1.97013e-21
Os07g0178600	86	68	121	295	326	405	1.92543	1.29967	2.1581	7.0588	6.72765	7.72114	348.223	88.2219	1.98155	2.5084e-17	3.88267e-15
Os12g0451300	37	26	46	95	80	242	1.66358	0.997951	1.64762	4.56503	3.31549	9.26517	138.638	35.1707	1.98266	7.98869e-06	0.000202302
Os06g0710700	393	370	626	1794	1580	1729	10.7927	8.67431	13.6952	52.655	39.9955	40.4324	1755.62	442.919	1.98613	2.2334e-19	4.12983e-17
Os02g0686800	27	23	15	78	71	98	1.14345	0.831527	0.50606	3.53043	2.77158	3.53408	84.2082	21.4562	1.98952	4.19531e-08	1.80326e-06
Os01g0202800	33	16	25	92	81	108	1.75843	0.727823	1.06123	5.23936	3.97843	4.9004	96.0485	24.4401	1.98954	6.25246e-08	2.59439e-06
Os03g0664400	27	48	69	123	134	283	1.24204	1.88499	2.5286	6.04725	5.68191	11.0855	180.123	45.0403	1.99428	1.56836e-07	5.94381e-06
Os07g0142600	21	16	51	91	102	135	1.22985	0.799923	2.37936	5.69579	5.50617	6.73231	111.031	27.6565	1.99825	6.5068e-07	2.15734e-05
Os09g0129600	64	52	40	204	192	198	4.6355	3.21525	2.30799	15.7916	12.8184	12.2118	204.154	51.3863	1.99994	6.97701e-12	5.98849e-10
Os04g0456900	3	3	7	14	13	22	0.128669	0.109842	0.239171	0.641743	0.513941	0.803477	16.5737	4.08772	2.00578	0.00301589	0.0295918
Os03g0439500	29	31	48	70	194	151	0.485898	0.443408	0.640686	1.2535	2.99616	2.15437	138.37	34.3566	2.00967	1.16313e-07	4.57156e-06
Os12g0476200	64	84	49	264	261	224	1.69379	1.89782	1.03308	7.46731	6.36704	5.04808	258.303	63.917	2.01733	1.14811e-12	1.08331e-10
Os01g0556650	6	4	12	29	20	34	0.158506	0.0902087	0.252541	0.818787	0.487012	0.764838	28.4302	6.97007	2.01796	0.000382528	0.00554123
Os05g0534100	220	272	286	880	967	1125	8.12877	8.57958	8.41832	34.7508	32.934	35.3958	1011.04	249.067	2.02059	1.26133e-56	9.92917e-54
Os02g0697400	6	9	7	15	14	58	0.114723	0.146905	0.106624	0.306527	0.246741	0.944328	28.5107	7.04653	2.02254	0.00335607	0.0322183
Os05g0350900	9	27	26	70	51	113	0.469282	1.20185	1.08	3.90094	2.4512	5.01727	79.1665	19.2933	2.0235	5.88644e-06	0.000153874
Os05g0387200	329	411	481	1443	1509	1747	6.45423	6.88313	7.51712	30.2548	27.2869	29.1836	1602.03	389.431	2.03885	4.32508e-54	3.13591e-51
Os11g0241200	351	452	331	1457	1514	1415	22.1899	24.3939	16.6699	98.4434	88.2246	76.173	1505.63	366.148	2.04048	1.5693e-26	4.69972e-24
Os04g0615550	8	32	20	76	108	40	0.264336	0.902632	0.526445	2.68385	3.28932	1.12544	77.6136	18.7078	2.04098	0.00014955	0.0025399
Os06g0162550	79	100	71	487	194	261	2.0105	2.17257	1.43944	13.2461	4.55089	5.65608	333.849	80.8466	2.04548	5.77044e-07	1.93887e-05
Os12g0115700	142	145	248	661	445	961	4.85704	4.23395	6.7576	24.1637	14.0301	27.99	702.393	169.938	2.04621	2.73471e-11	2.13447e-09
Os08g0105400	33	45	148	153	154	571	0.899482	1.0471	3.21364	4.45707	3.86915	13.2529	288.099	69.5249	2.04833	0.000453315	0.00636582
Os09g0544000	890	1096	1335	3991	5148	3686	20.9555	22.03	25.0407	100.431	111.728	73.9027	4396.49	1058.52	2.0539	1.1518e-27	3.69003e-25
Os10g0444700	753	931	1304	3788	3596	4165	12.3424	13.0272	17.0271	66.3582	54.3302	58.1323	3953.29	947.973	2.05935	9.95257e-31	3.70558e-28
Os01g0306400	3	5	5	15	13	23	0.0903875	0.128603	0.120009	0.483012	0.361033	0.590082	17.2719	4.1183	2.05942	0.00163096	0.0180933
Os11g0166800	162	188	211	657	767	775	7.72857	7.65662	8.01907	33.4988	33.7284	31.4835	749.524	179.723	2.05951	1.74124e-52	1.17011e-49
Os01g0159250	54	46	81	240	298	161	6.05735	4.40496	7.23822	28.7727	30.8121	15.3784	241.646	57.8908	2.05969	8.12742e-10	4.95413e-08
Os06g0289900	33	65	75	248	259	150	0.811962	1.36531	1.47008	6.52159	5.87406	3.14275	228.394	54.265	2.06556	4.47409e-09	2.33909e-07
Os12g0408000	5	1	6	14	14	20	0.0929217	0.0158651	0.0888292	0.27807	0.239823	0.3165	16.2815	3.91266	2.07197	0.00402554	0.0370199
Os01g0915000	721	687	937	2310	2866	4257	30.7427	25.0068	31.8276	105.268	112.642	154.564	3168.84	753.009	2.07354	9.56458e-24	2.44003e-21
Os10g0528300	49	70	48	113	205	372	2.16528	2.64065	1.68973	5.33675	8.35004	13.9978	227.509	53.773	2.084	5.69055e-08	2.38639e-06
Os04g0400600	26	30	41	130	124	135	1.29696	1.27753	1.62928	6.9307	5.70154	5.73436	133.394	30.8868	2.10345	3.39885e-15	4.21825e-13
Os10g0438800	10	9	15	20	34	89	0.713663	0.548316	0.85279	1.52547	2.2366	5.40854	46.7284	10.8693	2.10898	0.000345251	0.00509773
Os01g0723500	33	27	24	86	82	185	1.1941	0.834039	0.691825	3.32587	2.735	5.70028	118.057	27.5452	2.11118	9.35944e-08	3.75359e-06
Os06g0102100	162	197	185	271	475	1587	3.66827	3.8081	3.33715	6.55836	9.91418	30.5999	756.66	174.868	2.11407	1.33175e-05	0.000315401
Os02g0226200	184	152	147	515	530	988	7.61547	5.37053	4.84678	22.7806	20.2195	34.8203	682.52	157.906	2.11535	6.85389e-14	7.43458e-12
Os09g0520800	17	37	8	46	106	109	0.471896	0.876787	0.176907	1.36469	2.71219	2.57645	86.8579	20.0431	2.1198	7.73998e-05	0.00145069
Os03g0103300	386	418	1367	2288	2669	3731	17.9453	16.5896	50.6279	113.684	114.374	147.702	2931.17	672.799	2.12265	1.27775e-07	4.96539e-06
Os01g0266800	249	352	400	1299	1633	1109	5.96557	7.19931	7.63432	33.2615	36.0625	22.6246	1388.6	317.947	2.12522	1.1065e-22	2.62812e-20
Os04g0543600	3	5	5	11	18	25	0.0722702	0.102826	0.0959545	0.283211	0.399693	0.512832	18.0049	4.1183	2.12554	0.0011942	0.0139951
Os08g0433200	244	269	343	1084	1163	1296	8.36552	7.87318	9.36817	39.7202	36.7535	37.836	1208.11	273.72	2.1409	1.27078e-53	8.97757e-51
Os11g0450400	28	21	22	70	125	106	1.11055	0.711038	0.695118	2.96726	4.56988	3.57998	101.493	23.2624	2.14124	2.5681e-10	1.69274e-08
Os01g0924933	228	126	220	373	485	1682	6.26535	2.95581	4.81605	10.9547	12.2848	39.3581	829.008	187.518	2.14569	1.05938e-05	0.000259086
Os09g0564400	2134	2975	3929	12350	15522	9061	84.1056	100.095	123.359	520.208	563.891	304.091	12738.7	2859.11	2.15541	9.81581e-17	1.44623e-14
Os08g0156600	1253	1223	1810	5591	5534	6826	24.0736	20.0591	27.703	114.805	98.0045	111.675	6121.41	1370.96	2.15856	7.73775e-37	3.74019e-34
Os06g0539500	84	47	106	139	201	711	9.74746	4.65592	9.79886	17.2388	21.4993	70.2553	341.883	76.5912	2.16009	4.76259e-05	0.000957802
novel.2024	39	101	99	183	343	485	0.545271	1.20549	1.10266	2.73451	4.42037	5.77414	335.489	74.6469	2.16425	4.38359e-09	2.29613e-07
Os01g0110100	26	29	58	121	144	216	0.411221	0.391557	0.73078	2.04534	2.09933	2.90906	161.782	35.5706	2.17875	4.60032e-11	3.52078e-09
Os04g0172400	20	25	8	82	80	65	0.601341	0.641691	0.191619	2.63502	2.21716	1.66418	78.4508	17.4402	2.17939	1.37557e-06	4.20173e-05
Os08g0544600	31	30	35	110	123	181	2.29083	1.89255	2.06043	8.68769	8.37825	11.3896	139.667	30.9662	2.17946	6.80727e-15	8.19013e-13
Os09g0543400	353	504	813	2740	2739	1435	11.9527	14.5686	21.93	99.1565	85.4869	41.3752	2413.54	524.512	2.20125	1.63349e-10	1.1058e-08
Os12g0198000	471	506	592	2125	2286	2472	27.695	25.3996	27.7306	133.542	123.901	123.773	2348.95	503.683	2.22159	8.90044e-79	9.809e-76
Os02g0625300	699	944	1138	3438	4135	4650	21.8114	25.1462	28.2882	114.655	118.932	123.554	4147.65	883.348	2.23028	1.76003e-55	1.34701e-52
Os09g0517000	7	15	20	65	64	55	0.479989	0.87805	1.0925	4.7635	4.0451	3.21139	63.4636	13.0868	2.25341	3.3806e-08	1.49027e-06
Os12g0615700	22	27	28	114	121	109	0.520804	0.545645	0.52804	2.88427	2.6403	2.19723	118.112	24.6687	2.25607	1.38924e-15	1.79701e-13
Os08g0153000	5	4	4	16	24	19	0.137831	0.0941308	0.0878404	0.471386	0.609824	0.445992	20.055	4.25222	2.25662	0.000291828	0.00443733
Os01g0287400	66	112	88	363	471	359	4.96106	7.18694	5.26952	29.162	32.6338	22.9785	408.196	84.7593	2.2646	8.1047e-23	1.97611e-20
Os03g0643700	12	10	7	36	69	28	0.436748	0.310702	0.202957	1.40033	2.31481	0.867769	45.4947	9.56533	2.26592	3.12442e-05	0.000663206
novel.2021	6	21	6	30	51	72	0.295592	0.883192	0.235477	1.57958	2.31594	3.02044	50.9264	10.4607	2.28014	4.92734e-05	0.000986614
Os10g0172000	26	16	15	73	77	118	0.778	0.408716	0.357565	2.33458	2.1238	3.00667	90.4954	18.925	2.28028	2.68114e-09	1.46569e-07
Os04g0404400	16	13	29	85	91	88	0.615621	0.427004	0.888891	3.49536	3.22739	2.88319	90.4215	18.4267	2.28707	5.37747e-11	4.05918e-09
Os03g0571700	2	4	5	11	15	25	0.0627205	0.107086	0.124913	0.368682	0.433598	0.6676	17.0113	3.44101	2.29101	0.00115089	0.0135451
Os10g0527400	111	116	150	259	626	914	4.22259	3.76712	4.54574	10.5302	21.9506	29.6073	592.292	120.778	2.29488	9.64958e-11	6.81705e-09
Os04g0661100	5	11	8	31	32	48	0.419842	0.788504	0.535135	2.782	2.47675	3.43206	37.5407	7.58989	2.29617	1.99126e-06	5.874e-05
Os07g0668300	122	136	274	776	683	962	3.2036	3.04869	5.73174	21.7781	16.5316	21.5105	825.984	167.427	2.29982	2.77878e-16	3.90617e-14
Os10g0444500	5	6	7	31	25	27	0.114283	0.117073	0.127458	0.757274	0.526706	0.5255	28.6778	5.75127	2.30913	1.71527e-05	0.000394154
EPlOSAG00000002768	3	4	1	11	12	15	1.44223	1.6416	0.382974	5.65177	5.31753	6.14046	12.9012	2.63454	2.31645	0.00357476	0.0337543
Os01g0886700	4	10	7	22	40	37	0.244741	0.522327	0.341195	1.43863	2.25592	1.92773	33.2831	6.61891	2.31943	8.83522e-06	0.000221097
Os08g0144100	3	4	12	17	13	61	0.141121	0.16063	0.449686	0.854672	0.563677	2.44342	29.8876	5.86517	2.33568	0.00253514	0.0257933
Os01g0110200	489	626	820	2405	2556	4280	22.0542	24.1019	29.4614	115.925	106.257	164.37	3110.07	614.353	2.33932	7.0671e-26	2.04961e-23
Os12g0633800	42	51	65	248	220	288	2.02134	2.09534	2.49207	12.7562	9.75953	11.8026	258.485	50.317	2.35579	8.89544e-25	2.37949e-22
Os07g0559100	39	40	37	144	161	270	2.95182	2.58453	2.23093	11.6484	11.2323	17.4015	193.132	37.5898	2.36877	5.65814e-16	7.64181e-14
Os03g0734000	64	90	84	257	444	474	4.24862	5.10042	4.44227	18.234	27.1686	26.7944	394.117	76.0502	2.37374	5.06789e-24	1.31727e-21
Os11g0434000	59	100	101	388	371	502	2.95321	4.27304	4.02737	20.7565	17.1172	21.3965	429.307	82.2914	2.37693	7.29042e-29	2.47982e-26
Os01g0956500	4	8	8	40	32	23	0.11635	0.198651	0.185376	1.2435	0.85797	0.56968	33.2287	6.29464	2.3779	2.16975e-05	0.000484841
Os04g0512300	52	48	56	244	197	330	1.48879	1.17319	1.27725	7.4662	5.19892	8.04528	262.41	50.4298	2.38349	2.16504e-19	4.0579e-17
Os02g0587300	1	4	6	23	16	13	0.118557	0.404839	0.566678	2.9143	1.74849	1.3124	18.2415	3.3664	2.39142	0.00137456	0.0157209
novel.924	13	18	26	92	112	73	0.366442	0.433141	0.583839	2.77159	2.91002	1.75219	95.4078	17.9857	2.39414	6.21605e-11	4.59154e-09
Os05g0142500	3	1	4	14	10	16	0.591183	0.168227	0.62794	2.94855	1.81642	2.68484	13.7102	2.58866	2.41111	0.00256042	0.0259929
Os04g0456700	1354	1676	1778	7260	7675	9180	66.2575	70.0141	69.3115	379.693	346.187	382.522	8209.29	1538.73	2.4153	7.72607e-112	1.52049e-108
Os03g0852800	133	133	157	618	681	838	4.57423	3.90493	4.30154	22.7161	21.5889	24.5419	725.6	136.189	2.41601	4.49588e-52	2.9493e-49
Os03g0739700	40	46	89	181	230	478	1.34919	1.32454	2.39145	6.52487	7.15085	13.729	295.11	55.0841	2.41861	2.37089e-10	1.57026e-08
Os10g0539200	97	115	168	605	842	427	2.70287	2.73556	3.72924	18.0173	21.6263	10.1316	645.809	120.599	2.41873	1.65171e-15	2.11665e-13
EPlOSAG00000048556	14	18	12	64	89	71	8.87631	9.74254	6.06099	43.3675	52.0129	38.3319	76.3432	14.2423	2.42963	1.8226e-11	1.46403e-09
Os06g0493600	9	22	15	47	78	114	0.136711	0.285285	0.181514	0.763025	1.09212	1.47456	79.5293	14.5178	2.44755	1.07085e-08	5.24982e-07
Os06g0685300	1	12	5	19	13	61	0.0216037	0.221312	0.086051	0.438694	0.258874	1.12216	30.6607	5.54459	2.45145	0.0030967	0.0302447
novel.1226	3	6	5	27	39	4	0.101738	0.173704	0.13508	0.978605	1.21912	0.11551	24.6003	4.42728	2.46271	0.00453863	0.0406001
novel.249	78	100	59	367	429	452	2.15696	2.36071	1.29974	10.8466	10.9351	10.6435	424.815	76.954	2.46977	1.47086e-25	4.13523e-23
Os04g0423100	146	178	302	1081	1070	1044	4.6758	4.86652	7.70491	37.0006	31.5866	28.4709	1097.61	197.467	2.4716	2.72958e-25	7.44607e-23
Os04g0417000	4	9	10	48	38	31	0.100917	0.193839	0.200984	1.29427	0.883699	0.665983	40.8015	7.19101	2.47782	1.89165e-06	5.59214e-05
Os02g0822900	303	282	393	1617	2076	1404	4.31775	3.43052	4.46134	24.6266	27.2684	17.0365	1750.18	314.151	2.47805	4.22835e-29	1.45625e-26
Os12g0637100	2804	3537	4128	18717	21405	15832	66.2355	71.3252	77.6801	472.529	466.063	318.453	19258.5	3337.97	2.52832	1.12019e-41	6.05164e-39
Os09g0569300	133	178	172	803	945	876	2.27282	2.59674	2.34153	14.6659	14.8854	12.7472	896.391	154.499	2.53485	1.03022e-63	8.60141e-61
Os01g0127200	126	173	99	874	859	401	2.40917	2.82383	1.50796	17.8603	15.1394	6.52889	747.323	128.936	2.53553	2.33032e-11	1.85029e-09
novel.49	6	3	6	8	36	42	0.218011	0.0930558	0.173674	0.310668	1.20572	1.29949	28.1046	4.89893	2.53997	0.00047898	0.00665164
Os05g0519700	9	48	13	144	123	104	0.122695	0.558625	0.141184	2.0981	1.54563	1.2073	128.813	21.964	2.54389	2.55422e-06	7.34289e-05
Os03g0103200	7450	7397	12287	36485	44288	71457	442.825	375.341	581.807	2317.77	2426.49	3616.74	51041	8638.02	2.56287	3.24987e-25	8.77846e-23
Os06g0181700	5	7	4	9	34	50	0.250559	0.299456	0.159682	0.482016	1.57049	2.13357	30.322	5.17918	2.56316	0.000278489	0.00426986
Os05g0456800	7	6	3	23	31	37	0.124132	0.0908303	0.0423802	0.435905	0.506714	0.558706	30.6889	5.3131	2.56449	4.60375e-06	0.000124112
Os08g0299300	1	6	4	8	29	25	0.0555877	0.284725	0.177132	0.475279	1.48591	1.18336	20.4883	3.39699	2.57057	0.000941424	0.0115025
Os07g0684000	46	43	33	130	178	408	2.04096	1.6287	1.1664	6.16453	7.2797	15.4147	236.358	39.9201	2.57312	3.64425e-10	2.31885e-08
novel.187	82	114	140	561	650	698	1.92452	2.28406	2.61754	14.0718	14.0617	13.9496	649.668	106.542	2.60215	2.46058e-53	1.69485e-50
Os03g0283200	82	111	133	541	504	820	3.43282	3.96694	4.43554	24.2055	19.4484	29.2313	631.603	103.559	2.60567	5.71089e-31	2.15543e-28
Os03g0336900	5	5	5	20	26	42	0.231224	0.197391	0.1842	0.98849	1.10829	1.6539	29.4315	4.8549	2.6141	5.73279e-06	0.000150143
Os07g0100300	289	306	475	1912	1905	2326	4.44864	4.02111	5.82479	31.4555	27.0297	30.4885	2094.93	340.493	2.61997	6.83795e-45	3.84488e-42
Os07g0668700	139	188	169	868	931	1070	2.58762	2.98771	2.50628	17.2697	15.9754	16.9616	977.341	158.917	2.61998	1.09851e-72	1.16408e-69
Os01g0127000	62	56	76	327	441	375	1.34341	1.03586	1.31186	7.5726	8.8079	6.91904	389.33	62.4586	2.64259	2.08916e-36	9.75601e-34
novel.1448	8	12	29	101	92	89	0.151376	0.193839	0.437141	2.04252	1.60461	1.43401	97.2494	15.1713	2.65735	3.18203e-10	2.05319e-08
Os01g0777700	164	206	238	1166	1231	1186	2.30398	2.47057	2.6636	17.5071	15.9408	14.1879	1228.05	193.951	2.66004	9.66564e-67	8.32211e-64
Os01g0376700	223	236	279	1361	1399	1644	6.06698	5.48119	6.04685	39.5736	35.0834	38.0861	1501.8	236.992	2.66427	5.86668e-84	7.34722e-81
Os06g0627500	3	5	6	20	34	31	0.0897692	0.127724	0.143026	0.639611	0.937781	0.789887	28.6529	4.41199	2.686	2.99915e-06	8.47515e-05
Os02g0318100	170	333	182	912	1762	1558	7.0029	11.7103	5.97252	40.1517	66.9039	54.6505	1421.65	218.956	2.69867	3.56469e-20	7.27513e-18
Os05g0382200	20	24	46	141	193	217	0.64193	0.657604	1.17618	4.83678	5.70994	5.93082	186.053	28.2916	2.70621	2.30295e-19	4.20205e-17
Os10g0388900	34	36	43	208	238	250	1.49941	1.35531	1.51066	9.80359	9.67465	9.38813	237.141	36.2745	2.7095	1.82195e-35	8.09653e-33
Os04g0561800	7	10	12	56	79	43	0.262861	0.32057	0.358977	2.24748	2.73446	1.37497	61.2127	9.19229	2.724	2.67055e-09	1.4628e-07
Os09g0569800	45	46	54	303	360	245	0.763927	0.666641	0.730282	5.49745	5.63324	3.54162	312.712	46.6463	2.74547	2.13779e-25	5.94955e-23
Os12g0599800	6	4	9	21	29	74	0.274566	0.156261	0.328092	1.02706	1.22324	2.88353	40.7843	6.08899	2.74961	1.23093e-05	0.000295423
Os02g0704900	31	39	34	214	210	236	1.2163	1.30629	1.06271	8.97371	7.59477	7.88475	225.824	33.4534	2.75617	8.4642e-32	3.33151e-29
Os10g0572950	7	4	2	15	28	44	1.1556	0.563719	0.263024	2.64654	4.26071	6.18526	28.7843	4.40144	2.75721	5.30956e-05	0.00104642
Os01g0746400	20	21	22	144	136	121	0.511667	0.45864	0.448371	3.93731	3.2071	2.63597	138.417	20.316	2.76969	2.45781e-19	4.45511e-17
Os11g0437800	7	4	7	37	44	36	0.632712	0.308648	0.504039	3.57429	3.66587	2.77082	40.0947	5.86991	2.78627	3.75298e-08	1.63095e-06
Os06g0185500	500	330	850	3633	2473	4856	16.0483	9.04205	21.7337	124.624	73.1642	132.719	3736.79	535.756	2.80201	4.22448e-16	5.7907e-14
Os10g0515400	14	40	29	152	190	199	0.342542	0.83549	0.565251	3.97475	4.28505	4.14607	183.702	26.0327	2.80419	2.25337e-20	4.7034e-18
Os04g0186400	82	83	120	589	690	590	1.20097	1.03775	1.40009	9.21963	9.31502	7.35813	640.081	91.0897	2.81092	2.77224e-45	1.59127e-42
Os04g0339400	8	8	16	33	77	107	0.283385	0.24192	0.451507	1.24934	2.51417	3.22751	71.6047	10.1174	2.81934	2.32005e-08	1.07072e-06
Os07g0523300	26	35	22	86	418	68	1.6826	1.93362	1.13419	5.94819	24.9344	3.74725	192.875	26.8516	2.84646	6.22552e-06	0.000161817
Os01g0930900	23	11	26	134	208	62	1.18935	0.485592	1.07106	7.40573	9.91432	2.73006	140.01	19.5058	2.84758	4.94057e-08	2.08777e-06
Os01g0650100	10	14	25	74	105	155	0.598462	0.715253	1.19188	4.73312	5.79218	7.89887	111.686	15.3511	2.85026	2.22355e-13	2.27744e-11
novel.516	4	4	2	14	18	39	0.225503	0.192507	0.0898213	0.843528	0.935365	1.87221	23.5276	3.29653	2.86602	7.21444e-05	0.00137084
Os02g0808800	1	4	2	25	9	12	0.0306355	0.104612	0.0488105	0.81855	0.254147	0.313043	16.3846	2.19163	2.8706	0.00135762	0.015553
Os09g0381400	942	1651	1042	9929	6955	7820	21.9203	32.7973	19.3162	246.934	149.18	154.953	8578.73	1163.1	2.88265	2.24594e-26	6.65378e-24
Os12g0555100	101	192	342	1412	1224	1635	5.2105	8.45579	14.0553	77.8524	58.2044	71.8245	1460.75	196.967	2.88755	1.95003e-18	3.2172e-16
Os01g0627967	16	19	15	70	145	141	0.438847	0.444879	0.327749	2.05197	3.66587	3.29313	119.025	16.1689	2.88928	3.81078e-15	4.68725e-13
Os02g0668500	789	647	556	3953	4316	6183	32.6864	22.8817	18.3494	175.023	164.812	218.115	4884.43	653.797	2.90254	4.02968e-33	1.70809e-30
Os07g0587300	10	10	13	26	22	201	0.664856	0.567575	0.688539	1.84748	1.34824	11.3794	79.978	10.5909	2.91993	0.000159703	0.00267485
Os04g0643500	11	9	14	92	119	31	0.490543	0.342628	0.497359	4.38482	4.89157	1.17718	84.6369	10.9439	2.95089	2.60287e-07	9.4361e-06
Os06g0705400	3	10	2	22	50	40	0.208653	0.593742	0.110813	1.63533	3.20545	2.36897	37.5299	4.78214	2.97006	3.91059e-06	0.000108177
novel.2212	10	5	5	40	56	60	0.212058	0.0905148	0.084466	0.906555	1.09461	1.08343	52.7082	6.69641	3.01911	4.06944e-10	2.5775e-08
Os03g0287100	95	86	70	568	557	847	3.67789	2.84229	2.15889	23.5019	19.8768	27.9226	668.008	82.1199	3.03149	2.16593e-34	9.47235e-32
Os01g0128200	16	18	14	104	120	150	0.542605	0.521113	0.378224	3.76944	3.75113	4.33164	126.693	15.5663	3.03664	2.87301e-22	6.65186e-20
Os08g0404900	10	13	17	18	29	283	0.508102	0.563883	0.688108	0.977468	1.3582	12.2443	104.759	12.6926	3.04498	0.000284335	0.00433986
Os01g0776600	571	675	737	4969	5170	5312	12.4526	12.5667	12.8041	115.817	103.927	98.6457	5288.58	635.317	3.057	8.40844e-145	2.5741e-141
Os08g0375400	9	8	10	58	68	89	0.491545	0.372998	0.435089	3.38555	3.42331	4.13912	72.6785	8.72353	3.06834	1.67631e-14	1.90851e-12
Os04g0585900	3	9	7	24	56	75	0.10567	0.270626	0.196421	0.903489	1.81818	2.24952	51.1979	5.94163	3.09275	6.16313e-08	2.56893e-06
Os06g0176200	22	41	37	393	24	364	0.704572	1.12094	0.943979	13.4516	0.708485	9.92662	273.309	31.6377	3.10975	0.00252598	0.0257286
Os12g0242800	37	28	33	262	255	294	1.6739	1.08138	1.18932	12.668	10.6337	11.3259	277.358	31.9706	3.12968	1.27755e-36	6.06881e-34
Os07g0564500	11	10	32	36	50	368	0.245397	0.190446	0.5687	0.858338	1.02816	6.99071	145.162	16.5394	3.13031	5.80909e-05	0.00113191
Os09g0397800	78	60	71	587	644	505	8.38405	5.50561	6.0796	67.4337	63.806	46.2219	597.583	68.1189	3.13938	1.69549e-37	8.3418e-35
Os04g0325300	120	85	103	849	978	765	3.65324	2.20908	2.49799	27.6239	27.4443	19.8315	890.51	100.71	3.15005	1.11155e-37	5.56824e-35
Os02g0595200	24	19	24	151	187	230	1.76758	1.19458	1.40811	11.8857	12.6948	14.4242	191.983	21.7586	3.15421	4.44892e-30	1.61285e-27
Os12g0232300	4	5	10	30	51	82	0.239713	0.255797	0.477406	1.92146	2.8172	4.18448	54.0428	5.95507	3.16843	6.84384e-09	3.47899e-07
Os01g0110050	7	6	13	61	62	102	0.216266	0.158247	0.319957	2.01419	1.76563	2.68341	75.9024	8.25004	3.19455	3.47944e-13	3.3637e-11
Os08g0298700	5	11	15	83	108	77	0.124993	0.234749	0.29872	2.21755	2.4886	1.63909	91.8505	9.64575	3.22335	3.51833e-15	4.34695e-13
Os03g0305600	2	2	3	16	21	25	0.104285	0.089026	0.124615	0.891644	1.00932	1.11002	20.9313	2.23565	3.22575	1.03299e-05	0.000253212
Os04g0561200	3	1	1	15	10	20	0.15587	0.0443544	0.0413903	0.832938	0.478915	0.884848	15.3433	1.70758	3.23088	0.000339465	0.00504202
Os06g0109000	18	16	41	225	233	214	0.595205	0.451657	1.08003	7.95163	7.10176	6.02566	230.837	23.6146	3.27716	3.54802e-23	8.80675e-21
Os04g0538300	7	11	27	134	154	111	0.962996	1.29186	2.95902	19.702	19.5283	13.0031	137.396	13.9067	3.27965	6.49883e-15	7.85333e-13
Os07g0121200	4	6	11	93	51	40	0.0569629	0.0729422	0.124791	1.41545	0.669451	0.485053	65.3073	6.55775	3.29241	1.87513e-08	8.8465e-07
Os11g0236200	7	6	5	38	61	75	0.455704	0.33345	0.259306	2.64392	3.66042	4.1576	58.2657	5.90049	3.32986	1.00049e-11	8.27791e-10
Os03g0291200	24	10	8	29	79	337	0.670033	0.238331	0.177923	0.865291	2.03296	8.01146	142.4	14.2786	3.33272	1.45147e-05	0.000340059
Os02g0325600	109	131	173	1240	1318	1361	2.81992	2.89319	3.56544	34.2856	31.4298	29.9823	1340	131.431	3.34589	8.81252e-95	1.42825e-91
Os11g0236100	64	65	87	483	541	1123	1.54007	1.33527	1.66777	12.4219	11.9998	23.0111	715.866	69.2067	3.37128	5.10872e-28	1.67566e-25
novel.599	7	11	16	102	110	121	0.151826	0.203674	0.276455	2.36444	2.19916	2.23476	113.57	10.676	3.38919	2.69901e-22	6.30195e-20
Os01g0320400	3	7	16	64	148	47	0.247628	0.493254	1.0521	5.64596	11.2605	3.30349	88.404	7.9669	3.44714	2.00729e-08	9.4056e-07
Os02g0514500	22	27	36	268	280	327	0.875747	0.917519	1.14161	11.4017	10.2738	11.0841	298.242	27.0182	3.45614	1.89412e-48	1.13449e-45
Os02g0514326	423	511	618	5228	5702	5160	6.71939	6.92956	7.82052	88.7575	83.4898	69.797	5517.52	495.186	3.47702	2.56815e-119	5.4429e-116
Os02g0202200	261	303	344	3248	3159	3021	8.87188	8.79251	9.31517	117.997	98.9786	87.4426	3243.29	290.78	3.47888	6.59941e-104	1.13642e-100
Os02g0302450	14	24	14	183	224	149	1.89033	2.7664	1.50589	26.4082	27.8787	17.1314	191.364	16.6836	3.51853	4.97486e-24	1.3054e-21
Os03g0263300	16	14	15	217	218	46	0.40507	0.302575	0.302523	5.8715	5.08725	0.991665	170.42	14.624	3.54591	1.91165e-09	1.07876e-07
novel.871	27	23	30	282	293	304	1.86896	1.35913	1.6543	20.8625	18.6948	17.9187	300.791	25.8616	3.54651	2.43915e-48	1.42986e-45
Os05g0568800	88	83	164	1085	909	1749	3.81544	3.0721	5.66453	50.2773	36.3281	64.5728	1265.55	106.222	3.57265	1.14041e-32	4.76071e-30
novel.480	13	7	10	89	131	144	1.38038	0.634526	0.84589	10.1001	12.8217	13.0202	122.668	9.88776	3.66233	3.69836e-22	8.49142e-20
Os03g0273200	122	99	205	676	1147	3511	2.4205	1.67678	3.24008	14.3341	20.9761	59.3162	1735.39	135.73	3.67639	4.29436e-08	1.8401e-06
Os06g0603600	144	153	142	1537	1772	2163	4.5452	4.12265	3.57056	51.8494	51.555	58.1359	1855.12	142.015	3.71188	1.98117e-122	4.54877e-119
novel.534	1	1	1	7	14	17	0.0357415	0.0305118	0.0284728	0.267393	0.461229	0.51739	12.6406	0.97098	3.72102	0.000472661	0.00659046
Os04g0558700	4	11	14	110	85	188	0.190414	0.447019	0.530913	5.59642	3.7297	7.62067	129.263	8.98375	3.82062	7.89878e-17	1.17004e-14
Os08g0151900	2	8	10	56	72	148	0.132568	0.452684	0.52804	3.96714	4.39905	8.3535	91.6173	6.14542	3.8663	8.57031e-13	8.14239e-11
Os03g0603600	220	252	241	3546	3870	2852	6.53392	6.3892	5.70198	112.556	105.944	72.127	3541.29	229.671	3.94734	5.09949e-83	6.10875e-80
Os09g0321200	29	27	20	404	387	334	0.685772	0.545056	0.376764	10.2104	8.43547	6.72552	388.434	24.8972	3.97778	3.76542e-42	2.0749e-39
Os04g0394100	1	2	13	50	69	116	0.0357123	0.0609737	0.369844	1.90839	2.27135	3.52755	78.3316	4.80429	3.98173	1.17964e-09	6.95961e-08
novel.1533	4	7	3	46	53	117	0.191665	0.286336	0.114515	2.3557	2.34086	4.77382	71.7979	4.51718	3.99918	5.7382e-12	5.00313e-10
Os01g0638000	6	8	7	51	127	160	0.138515	0.157663	0.128736	1.25833	2.70249	3.1453	111.64	6.73755	4.05447	1.12888e-15	1.46712e-13
Os11g0566800	7	7	17	164	143	184	0.215202	0.183714	0.416347	5.38855	4.0523	4.81686	168.1	9.7338	4.08874	3.77001e-28	1.25146e-25
Os09g0506000	46	53	38	697	924	604	0.865915	0.851704	0.569847	14.0226	16.0327	9.6817	763.692	44.4784	4.10771	8.56972e-52	5.491e-49
Os07g0106000	74	90	55	1245	1400	1561	0.889862	0.923908	0.526879	16.0007	15.518	15.9842	1431.42	71.2161	4.33619	4.85116e-92	7.0347e-89
Os09g0438100	74	82	98	1607	1776	1889	3.38278	3.20001	3.56882	78.5122	74.8344	73.5311	1798.11	81.3731	4.46501	1.33121e-194	6.1129e-191
Os01g0142300	373	411	438	8018	9487	7862	9.55936	8.99202	8.94235	219.617	224.112	171.574	8691.67	393.007	4.46757	2.08339e-188	8.20024e-185
Os03g0408600	32	39	50	883	1006	780	0.890535	0.926533	1.10848	26.2628	25.8057	18.4839	917.601	38.5208	4.56861	7.01606e-83	8.05444e-80
novel.546	1	3	1	39	24	58	0.0540761	0.138491	0.0430787	2.25398	1.19628	2.67073	41.1002	1.58895	4.68238	8.06245e-09	4.03885e-07
Os08g0409900	8	21	25	478	551	429	0.179477	0.402192	0.446803	11.4611	11.3943	8.19546	500.962	16.7774	4.87216	3.09835e-55	2.30718e-52
Os06g0651900	14	22	13	459	494	469	0.720548	0.966613	0.53301	25.248	23.4357	20.5544	487.205	15.7719	4.9521	2.41395e-71	2.4238e-68
Os01g0720400	297	344	427	8691	10069	13508	11.8118	11.6792	13.5284	369.411	369.117	457.456	10904.1	341.084	4.99785	5.51662e-215	3.03988e-211
Os01g0941800	16	24	24	656	606	705	0.372716	0.47727	0.445376	16.3321	13.0121	13.9844	674.001	20.3571	5.04021	2.53999e-90	3.33247e-87
Os05g0542150	40	29	40	1034	1145	1309	0.60845	0.376581	0.48471	16.8099	16.0541	16.9551	1186.87	35.4404	5.07878	5.70424e-136	1.57163e-132
Os08g0280150	5	1	1	60	104	66	0.402832	0.0687779	0.0641817	5.16636	7.72331	4.52788	78.2066	2.44419	5.09901	2.77337e-14	3.10618e-12
Os01g0627800	2	3	1	30	94	110	0.0445948	0.0571046	0.0177628	0.714917	1.93196	2.08855	77.0102	1.95725	5.32045	3.61566e-12	3.22391e-10
Os11g0151700	276	322	350	10545	12344	12951	6.82937	6.80178	6.89917	278.867	281.542	272.88	12200.7	303.937	5.32702	0	0
Os04g0423400	136	136	279	4894	6333	10350	5.44343	4.64694	8.89601	209.352	233.647	352.753	7214.84	174.052	5.37168	2.46321e-71	2.4238e-68
Os01g0838350	93	87	60	3240	3243	3875	10.5676	8.43932	5.43127	393.475	339.669	374.94	3534.16	78.7554	5.49741	6.36332e-127	1.59384e-123
Os04g0568950	3	1	3	109	119	85	0.267297	0.0760619	0.212937	10.3795	9.77317	6.44894	108.037	2.29497	5.58253	1.12214e-18	1.90846e-16
Os08g0280100	10	11	12	502	563	422	0.13519	0.12695	0.129236	7.25318	7.01568	4.85797	512.032	10.6062	5.59489	2.50343e-62	2.02866e-59
Os02g0208500	117	100	151	5026	5436	6767	7.60544	5.54924	7.81939	349.173	325.713	374.569	5852.15	118.338	5.62953	1.62487e-219	1.11921e-215
Os02g0187300	2	3	1	98	103	97	0.224346	0.28728	0.0893607	11.7488	10.6498	9.26527	102.226	1.95725	5.72734	1.44415e-18	2.39694e-16
Os06g0291500	2	3	5	245	281	199	0.0322266	0.0412667	0.0641817	4.21919	4.17356	2.73045	249.791	3.13203	6.28684	1.47589e-32	6.0692e-30
Os06g0570600	2	1	1	101	155	37	0.0972168	0.041496	0.038723	5.24701	6.94479	1.53148	101.909	1.33928	6.29719	4.1922e-12	3.71394e-10
Os10g0444600	9	3	5	482	600	267	0.342969	0.0975951	0.151789	19.6308	21.0756	8.66403	468.25	5.71014	6.40013	1.48797e-35	6.72075e-33
Os10g0116800	11	5	13	673	683	1167	0.402697	0.156261	0.379129	26.3318	23.0475	36.3793	850.055	9.41426	6.50991	1.74889e-69	1.66156e-66
Os03g0406100	79	73	57	6482	6999	7208	3.13617	2.47394	1.80262	275.018	256.109	243.66	7070.08	68.3923	6.70374	7.86085e-249	7.21941e-245
Os10g0444566	4	2	2	367	375	233	0.134504	0.0574118	0.0535752	13.1893	11.6232	6.67159	338.68	2.67856	7.0341	6.02948e-32	2.4076e-29
Os12g0576600	6	6	9	957	922	1046	0.113581	0.0969617	0.135723	19.3618	16.088	16.861	1001.29	6.70696	7.21657	1.23699e-91	1.70408e-88
Os11g0658900	2	6	7	779	801	730	0.0466392	0.119445	0.13004	19.415	17.2175	14.4958	793.922	4.64637	7.37155	4.84394e-69	4.44868e-66
Os08g0564000	7	6	15	1415	1809	2631	0.167615	0.122648	0.28613	36.2119	39.9273	53.6455	1966.06	8.83743	7.7809	4.88678e-106	8.97604e-103
Os08g0299400	9	20	10	2737	2629	2931	0.292734	0.555337	0.259113	95.145	78.8204	81.1791	2842.17	12.4314	7.82957	9.55621e-164	3.29116e-160
novel.1058	20	34	24	15036	14997	19340	0.456179	0.662032	0.436088	366.536	315.301	375.629	16806.5	24.9202	9.39363	0	0
