# Supplementary material for: Integrated transcriptomic analysis identifies coordinated responses to nitrogen and phosphate deficiency in rice
Source: Front Plant Sci. 2023 May 8;14:1164441. doi: 10.3389/fpls.2023.1164441 (PMC10200874; doi:10.3389/fpls.2023.1164441)
Supplement: Supplementary file 4 [file Table_3.xlsx]

## Sheet: N responsive DEGs
.List of DEGs in N deficiency
Os03g0343900
Os02g0829850
Os01g0666600
Os05g0163300
Os01g0725900
Os03g0179400
Os04g0308400
Os04g0438900
novel.1122
Os08g0476900
Os09g0556400
Os11g0146300
Os04g0550866
Os10g0165300
Os10g0467800
Os09g0544400
novel.1136
Os07g0638100
Os07g0123100
Os01g0249100
Os08g0425300
Os12g0484600
Os12g0628100
Os02g0623600
Os05g0551000
Os07g0243800
Os03g0171900
novel.1580
Os08g0390100
Os06g0109500
Os05g0591900
Os05g0404400
Os01g0802600
Os03g0375966
Os04g0686650
Os02g0136150
Os02g0694800
Os08g0189900
Os04g0412300
novel.1593
Os07g0561500
Os12g0486800
Os02g0759400
Os12g0188700
Os08g0440900
Os06g0192400
Os01g0920700
Os05g0438600
Os02g0565600
Os07g0631900
Os02g0725200
Os06g0557700
Os03g0595600
Os06g0316300
Os01g0655500
Os06g0633100
novel.290
Os10g0486100
Os06g0234300
Os04g0627400
Os01g0124401
Os01g0111100
Os01g0183600
Os08g0201700
Os06g0604600
Os05g0411100
Os03g0397700
Os03g0156300
Os03g0293100
Os04g0411400
Os01g0953600
Os12g0246700
Os02g0301100
Os11g0171300
Os09g0376800
Os07g0598800
Os02g0199300
Os07g0489200
Os07g0162700
Os11g0524601
Os08g0221300
Os06g0282000
Os10g0521400
Os07g0152900
Os02g0717600
Os03g0762300
Os04g0602100
Os01g0227350
Os06g0265000
Os10g0475000
Os12g0184300
Os01g0915350
novel.2406
Os08g0432000
Os02g0620500
Os01g0941200
Os09g0379900
Os07g0446900
Os11g0289700
Os07g0212200
Os02g0610700
Os03g0624600
Os02g0525100
Os01g0804400
Os04g0448300
Os04g0533900
Os04g0497700
Os04g0613200
Os08g0131300
Os02g0711400
Os12g0113500
Os05g0506000
Os01g0524500
Os09g0517200
Os08g0360300
Os01g0210500
Os09g0272200
Os03g0141200
Os01g0221600
novel.1180
Os10g0459300
Os03g0277000
Os08g0189500
Os03g0671800
novel.2040
Os06g0686500
Os02g0627100
Os01g0355250
Os08g0106300
Os12g0125500
Os02g0271600
Os01g0172100
Os03g0750700
Os09g0329200
Os11g0428800
Os02g0666700
Os02g0151300
Os01g0289600
Os10g0528400
Os04g0506300
Os07g0141400
Os06g0254300
Os12g0150500
Os10g0538200
novel.1170
Os01g0315600
Os04g0483500
Os07g0582400
novel.1178
Os12g0570700
Os05g0359700
Os04g0635500
Os06g0654900
Os06g0555101
Os01g0594800
Os01g0908200
Os01g0559600
Os08g0507702
novel.1147
Os02g0612900
Os08g0518800
Os03g0688300
Os04g0508500
Os07g0277200
novel.1151
Os08g0466200
Os06g0128600
Os04g0481300
Os01g0910500
novel.2002
Os04g0110200
Os06g0695400
Os01g0824000
Os01g0152000
Os02g0586900
Os01g0135900
novel.66
Os05g0247100
Os01g0248701
Os12g0605800
novel.762
Os11g0269700
Os07g0214900
Os06g0621600
Os10g0352000
Os04g0371200
Os04g0396500
novel.56
Os10g0345701
Os12g0226700
Os12g0123700
Os02g0204400
Os11g0115100
Os03g0806800
Os12g0432600
Os01g0912700
Os06g0147000
Os07g0532500
Os08g0238500
Os06g0229400
Os05g0355700
Os01g0363600
Os01g0805200
Os07g0541000
Os03g0687000
Os10g0502300
Os04g0507100
Os06g0129900
Os06g0218300
Os04g0528000
Os04g0650700
Os03g0838400
Os07g0509700
Os09g0387150
Os06g0562200
Os01g0703300
Os12g0485150
Os11g0257700
Os04g0359100
Os03g0233900
Os02g0720400
Os04g0640900
Os05g0399300
Os05g0353500
Os11g0108800
EPlOSAG00000000662
Os01g0692000
novel.2090
novel.729
Os03g0413100
Os04g0545400
Os04g0349700
Os12g0114800
Os07g0124900
Os11g0499600
Os06g0528700
Os11g0255500
novel.10
Os09g0540800
Os12g0222300
Os09g0546100
Os06g0187500
Os01g0734000
Os05g0554000
Os01g0266100
Os02g0120100
Os01g0935400
Os06g0525200
Os04g0635100
novel.45
Os04g0664900
novel.46
Os08g0157500
Os03g0618300
novel.2075
Os05g0387300
novel.745
Os08g0101500
Os03g0184300
Os07g0178700
Os02g0649300
novel.2079
Os03g0777000
Os10g0389300
Os06g0185300
novel.2086
Os01g0795000
Os02g0285800
Os10g0393800
Os05g0217700
Os04g0589400
Os05g0460600
Os12g0411700
Os07g0282500
Os04g0443900
Os11g0664000
Os03g0110900
Os02g0686700
Os01g0862200
Os08g0486300
Os04g0616282
Os02g0207500
Os05g0473000
Os02g0114300
novel.373
Os03g0186900
Os05g0552700
Os05g0164100
Os10g0536500
EPlOSAG00000011365
Os10g0569400
Os11g0160550
Os07g0148900
Os04g0481800
Os03g0296200
Os07g0475900
Os12g0204500
Os06g0228500
Os12g0552800
Os11g0204800
Os04g0454200
Os02g0763501
Os01g0275950
Os02g0112100
Os04g0326201
Os12g0271700
Os03g0838800
Os11g0701600
Os07g0153000
Os12g0420200
Os04g0640500
Os05g0199800
Os01g0356900
Os01g0720700
Os07g0638600
Os01g0172900
Os03g0793900
Os10g0108700
EPlOSAG00000023360
Os04g0611800
Os06g0293500
Os01g0192900
Os05g0457800
Os06g0495800
Os01g0915401
novel.333
Os02g0666250
Os04g0567200
Os12g0503000
Os08g0448000
Os09g0502950
Os02g0460200
Os05g0481900
Os03g0768900
EPlOSAG00000020279
Os09g0572800
Os02g0715000
Os08g0545500
Os11g0506800
Os10g0537800
Os04g0664500
Os09g0396900
Os02g0553200
Os05g0106200
Os01g0758000
Os03g0294032
Os03g0245901
Os05g0245300
Os11g0644800
Os02g0179200
Os06g0132400
Os03g0827700
Os03g0692000
Os03g0327800
Os01g0275900
Os05g0433400
Os01g0940800
Os08g0104600
Os07g0654700
Os05g0555700
Os10g0522601
Os07g0661000
Os08g0553750
Os01g0974400
Os10g0178500
Os01g0913000
Os05g0338900
Os09g0399800
Os08g0332100
Os12g0151750
Os02g0671800
novel.1010
Os04g0514400
Os04g0330200
Os07g0158300
Os02g0533700
Os10g0180800
Os02g0666000
Os11g0466300
Os08g0566600
Os06g0553001
Os08g0277200
Os07g0562700
Os02g0234500
Os03g0388900
Os01g0940600
Os02g0247800
Os09g0544300
Os12g0136100
Os08g0429800
Os06g0626766
Os04g0634900
Os04g0594100
Os06g0336200
Os10g0100700
Os02g0131800
Os07g0604400
Os05g0360400
Os03g0794000
Os07g0448600
Os12g0137000
Os01g0221700
Os05g0291700
Os08g0550200
Os03g0201500
Os12g0131701
Os10g0394000
EPlOSAG00000023394
Os01g0179000
Os03g0836800
Os02g0532800
EPlOSAG00000016619
Os03g0579000
Os09g0376700
Os01g0965900
Os10g0469900
Os04g0459900
Os03g0170500
novel.181
Os03g0308800
Os12g0479100
novel.1450
Os09g0490400
Os10g0144700
Os10g0479700
Os07g0593000
Os09g0109600
Os01g0620301
Os09g0354900
Os06g0302000
Os05g0574400
Os01g0687400
Os06g0532500
Os03g0154000
Os06g0669400
Os01g0609501
Os07g0101000
Os03g0704100
Os02g0530600
Os12g0438600
Os04g0470700
Os03g0287800
Os08g0520850
Os03g0823500
Os06g0215900
Os03g0764600
Os09g0387800
Os05g0244500
Os08g0498400
Os03g0727600
Os05g0555300
novel.1080
Os11g0291475
Os04g0520700
Os11g0153100
Os01g0142600
Os12g0225900
Os03g0647600
EPlOSAG00000008635
Os08g0414700
Os02g0199800
Os12g0450300
Os04g0587400
Os06g0535200
Os12g0616400
Os12g0121000
Os06g0699700
Os05g0299600
Os03g0775700
Os07g0176600
novel.2397
Os11g0438700
Os02g0610800
Os03g0108500
Os08g0347000
Os06g0221300
Os09g0506450
Os08g0200300
Os03g0155700
Os06g0253350
Os01g0315700
Os04g0323500
novel.1078
Os02g0197600
Os08g0546100
Os08g0553700
Os03g0145900
Os09g0482800
Os03g0705800
Os06g0697500
Os07g0629300
Os03g0758300
Os08g0419100
Os03g0236200
Os06g0304600
Os10g0493600
Os05g0220500
Os07g0170000
Os11g0457000
Os12g0147200
Os11g0558900
Os12g0190000
Os12g0459100
Os03g0170900
Os05g0472400
novel.2383
Os06g0219400
Os01g0149200
Os03g0247750
novel.1059
Os04g0459500
Os02g0791400
Os12g0575000
Os08g0537200
Os04g0683900
Os04g0368800
Os02g0202950
Os11g0453900
novel.1025
Os01g0114100
Os05g0427400
Os12g0218300
Os06g0652600
Os07g0197500
Os01g0151500
Os06g0504900
Os02g0131850
novel.1030
Os04g0178300
Os06g0701700
Os03g0351200
Os01g0606400
Os07g0664500
Os04g0680400
Os01g0803200
Os10g0555900
Os08g0545200
novel.1919
novel.643
Os11g0153500
Os04g0490800
Os05g0568100
Os07g0673900
EPlOSAG00000011892
Os06g0325900
Os06g0641575
Os01g0783100
Os06g0233800
EPlOSAG00000021697
Os09g0240200
Os02g0613000
Os01g0795100
Os06g0128700
Os11g0657850
Os01g0501800
novel.658
Os10g0140700
Os05g0217800
Os08g0557200
Os04g0546800
Os08g0515800
Os12g0616800
Os06g0699301
Os08g0389700
Os11g0645400
Os12g0141000
Os06g0496800
Os02g0697500
Os04g0509400
Os03g0586500
Os01g0878700
Os02g0503500
Os01g0382450
Os10g0491000
Os01g0648600
Os04g0603900
Os01g0805300
Os07g0662800
Os12g0290150
Os11g0142400
Os01g0868900
Os03g0347900
Os04g0436000
Os08g0549600
Os04g0475600
Os07g0178800
Os02g0272400
Os04g0322100
Os06g0700300
Os04g0649600
Os05g0356700
Os12g0189400
Os03g0291500
Os05g0136800
Os11g0211800
Os03g0206400
Os03g0300400
Os11g0490900
Os06g0649000
Os03g0416500
Os10g0320100
Os04g0462300
Os06g0207966
Os11g0170900
Os01g0121600
Os02g0186900
Os09g0294000
Os10g0470100
Os01g0971800
Os06g0355300
Os02g0638300
Os08g0170800
Os07g0141100
Os08g0102700
Os02g0120200
Os06g0112300
Os12g0281600
Os03g0425000
Os11g0170000
Os01g0813800
Os05g0427900
Os02g0205200
novel.253
Os01g0773700
Os03g0367150
Os12g0573600
Os01g0235100
Os08g0441500
Os07g0624100
Os03g0823400
Os11g0150400
Os06g0693600
novel.261
Os11g0267000
Os03g0707200
Os01g0959750
Os01g0126900
novel.1537
Os01g0237750
Os05g0528500
Os01g0831250
Os01g0668600
Os01g0892600
Os11g0432600
EPlOSAG00000006919
Os02g0267900
Os08g0153900
Os02g0114400
Os11g0591550
Os09g0472100
Os05g0560200
Os01g0882800
Os03g0790500
Os03g0278900
Os01g0678400
Os11g0290600
Os11g0258500
Os02g0129900
Os07g0678300
Os05g0468800
Os01g0138900
Os07g0108100
Os03g0848700
novel.1990
Os04g0367000
Os06g0284900
Os05g0183100
Os07g0435300
Os06g0506200
novel.209
Os03g0599000
Os01g0926400
novel.685
novel.206
Os07g0448200
novel.1960
Os10g0113100
Os06g0101600
Os01g0802700
Os01g0869800
Os01g0589800
Os11g0549620
Os07g0544800
Os04g0617200
Os01g0940700
Os05g0508900
Os02g0775400
Os08g0547800
Os04g0175600
Os03g0426350
Os02g0203000
Os01g0227500
Os01g0142100
Os08g0372900
Os09g0554000
Os12g0514000
Os02g0750100
Os06g0548000
Os02g0705100
novel.233
Os03g0277600
Os01g0881900
Os03g0367101
Os11g0291500
Os07g0572400
Os07g0467200
Os06g0146700
Os12g0623900
Os02g0209400
Os08g0205000
Os04g0480200
Os01g0849950
Os11g0592100
Os07g0516700
Os01g0139700
Os09g0296800
Os02g0735200
Os01g0936000
Os03g0856500
Os08g0521800
Os08g0288200
Os01g0124200
EPlOSAG00000014598
Os09g0456800
Os03g0306700
novel.2224
Os07g0100200
novel.2227
Os05g0401100
Os04g0414700
Os06g0513943
Os10g0169900
Os03g0168500
Os06g0569500
Os04g0630400
Os12g0599700
Os09g0530000
Os11g0126900
Os02g0702300
Os04g0381700
Os06g0595800
Os11g0694100
Os01g0956075
Os07g0410300
Os07g0204400
Os01g0801500
Os12g0541500
Os01g0228400
Os02g0517333
Os09g0463100
Os07g0548300
Os04g0419100
Os09g0570900
Os09g0426100
Os04g0308600
Os08g0392100
Os02g0635800
EPlOSAG00000048336
Os04g0654400
Os01g0196300
novel.1327
Os01g0846400
Os07g0628500
Os07g0601000
Os04g0304250
Os11g0146100
Os01g0138800
Os11g0182200
Os02g0191600
Os06g0667100
Os07g0638300
Os01g0137950
novel.1337
Os09g0457700
Os07g0134000
Os10g0178800
Os09g0417600
Os05g0542732
Os01g0928400
Os10g0163310
novel.1782
Os01g0607200
novel.1309
Os01g0773800
Os04g0316200
Os02g0753900
novel.1312
Os07g0129900
Os01g0850900
Os06g0705100
Os10g0140200
Os09g0519200
Os06g0521500
Os01g0883800
Os01g0104200
Os01g0920500
Os02g0666500
Os02g0171100
Os07g0115300
Os01g0269800
Os03g0280400
Os03g0844900
Os01g0557200
Os02g0710300
Os08g0478000
Os01g0192300
Os04g0538100
Os11g0637501
Os05g0135000
Os11g0484700
Os04g0457000
Os08g0553800
Os07g0693100
Os04g0391900
Os03g0807500
Os02g0215700
Os12g0210500
Os08g0201500
Os10g0438600
Os01g0660200
Os01g0357200
Os04g0635700
Os01g0827300
Os10g0181600
Os08g0548400
Os04g0439600
Os03g0153400
Os10g0517500
Os03g0304100
Os08g0349300
Os01g0939100
Os05g0410900
Os03g0685000
Os09g0484900
Os01g0349600
Os02g0578366
Os10g0411100
Os01g0735500
Os12g0625200
Os02g0551600
Os06g0116400
Os05g0579600
Os05g0552100
Os01g0151400
Os03g0718800
Os04g0178400
Os05g0372900
Os09g0549450
Os09g0341100
Os05g0378200
Os01g0102000
Os03g0198300
Os04g0509600
novel.2230
Os01g0296166
Os01g0957800
Os01g0848200
Os11g0242800
Os06g0472000
Os01g0674400
Os12g0221600
Os06g0696500
Os11g0183900
Os04g0611200
novel.913
Os09g0110300
Os02g0703600
Os03g0216700
Os04g0412100
Os06g0571800
Os11g0543500
Os03g0271500
Os04g0261400
Os06g0712700
Os04g0271200
Os03g0703300
Os01g0621900
Os03g0723400
EPlOSAG00000007031
Os01g0750300
Os05g0148700
Os02g0538700
Os03g0643522
Os09g0323700
Os05g0406000
Os04g0545600
Os10g0162842
Os01g0842400
Os01g0580500
novel.1802
novel.536
Os12g0624300
Os04g0370100
Os05g0409500
Os03g0778100
Os03g0367200
Os09g0461700
Os07g0201800
Os08g0373000
Os10g0390500
Os07g0107300
novel.542
Os06g0536100
Os07g0448100
Os03g0245700
Os11g0668650
Os07g0644200
Os03g0279950
Os01g0946700
Os04g0533602
Os05g0204600
EPlOSAG00000008393
Os11g0154500
Os02g0550800
Os12g0626500
Os07g0580800
Os02g0640300
Os01g0717700
Os10g0167250
Os04g0282400
Os01g0106300
Os04g0580800
Os10g0538950
novel.960
Os07g0497500
Os07g0119300
Os08g0476300
Os07g0421932
Os01g0850000
Os08g0242800
Os03g0806600
Os06g0286146
Os04g0109400
Os01g0635200
Os07g0622400
Os07g0243150
Os09g0400400
Os03g0254200
Os03g0290300
Os12g0420400
Os03g0425300
Os06g0484500
Os11g0455800
Os08g0352100
Os04g0649500
Os11g0242400
Os11g0701000
Os01g0896200
Os08g0342300
Os01g0692200
Os04g0659300
Os12g0102600
Os04g0472200
Os07g0165650
Os08g0385000
Os05g0527900
Os03g0146200
Os02g0555200
Os03g0192100
Os09g0348600
Os07g0169600
Os05g0477600
Os04g0304200
Os05g0130100
novel.132
Os03g0156000
Os12g0478200
Os11g0474100
Os08g0369800
Os03g0775000
Os01g0854000
Os11g0616100
novel.135
Os10g0503800
Os03g0812400
Os03g0250200
Os07g0154100
Os01g0935200
novel.1899
Os02g0751300
Os04g0319700
Os03g0643900
Os03g0312100
Os01g0926700
Os06g0125700
Os09g0560600
Os08g0560900
Os06g0157900
Os03g0650200
Os06g0264800
Os05g0582350
Os06g0694800
Os07g0510900
Os10g0477900
Os06g0185100
Os03g0285300
Os05g0499400
Os07g0282300
Os04g0410400
novel.1872
novel.1871
Os02g0623300
Os09g0570400
Os03g0360600
Os03g0786100
Os02g0729400
Os01g0960600
Os07g0635300
Os02g0626400
Os06g0692600
Os03g0128800
novel.574
Os01g0831300
Os06g0154400
novel.1853
Os01g0939600
Os07g0158500
Os05g0506600
Os12g0291100
Os12g0630100
Os10g0317900
Os01g0537250
Os03g0286200
Os03g0582900
Os08g0150700
Os10g0113000
Os04g0572800
Os08g0531100
Os10g0419400
Os06g0191800
Os01g0585300
Os02g0799700
Os01g0132200
Os05g0424700
Os04g0359300
Os07g0577600
Os07g0143000
Os06g0554800
Os10g0490900
Os06g0320500
novel.1837
Os02g0178100
Os09g0511200
Os07g0650100
Os05g0551100
Os06g0534500
Os03g0131100
Os01g0183300
Os12g0137200
Os06g0210000
Os03g0109650
Os03g0626500
Os06g0725000
Os01g0827800
Os11g0306400
Os08g0323400
EPlOSAG00000015570
Os03g0252900
Os03g0720800
Os01g0719100
Os12g0486900
Os01g0195300
Os01g0860400
Os07g0297500
Os09g0426000
Os03g0364700
Os07g0677600
Os12g0609500
Os07g0241500
Os01g0871500
Os06g0199100
Os02g0815300
Os10g0419600
Os07g0526400
Os01g0600900
Os11g0146200
Os03g0411800
Os10g0463100
Os02g0738600
Os11g0113700
Os12g0245700
Os08g0140300
Os06g0307900
Os01g0855000
Os03g0400700
Os03g0637600
Os10g0398600
Os06g0270982
Os07g0424400
Os08g0470200
Os02g0232500
Os02g0106600
Os01g0938100
Os02g0753800
Os05g0361500
Os02g0199200
Os07g0603300
Os04g0403701
Os04g0550300
Os05g0493166
Os05g0384600
Os12g0482500
Os07g0689600
Os08g0427800
novel.1698
Os10g0416500
EPlOSAG00000003558
Os10g0475100
Os10g0173000
Os02g0129700
Os05g0278500
Os02g0666200
Os05g0560000
Os09g0445600
Os07g0105600
Os05g0191700
Os11g0164900
Os08g0382400
Os02g0751600
Os02g0199666
Os03g0718500
Os10g0509401
Os02g0541500
Os12g0150200
Os06g0270950
Os01g0720500
Os08g0553500
Os06g0234400
Os07g0638400
Os05g0490900
Os02g0816600
Os01g0233900
Os02g0643500
Os02g0811800
Os08g0409100
novel.806
Os10g0453900
Os01g0217000
Os03g0226200
Os01g0853700
Os11g0300700
Os04g0561000
EPlOSAG00000018686
Os06g0109801
Os02g0821600
Os02g0593600
Os01g0288200
Os08g0237800
Os09g0403300
Os11g0198250
Os11g0104866
Os06g0223700
Os04g0692600
Os11g0152025
Os11g0177301
Os10g0167200
Os02g0176900
Os01g0837200
Os05g0307100
Os07g0175500
Os04g0590800
Os07g0102100
Os04g0573000
Os07g0656700
Os02g0280200
EPlOSAG00000048085
Os04g0458000
Os05g0406300
Os01g0249050
Os10g0470700
Os09g0500900
Os01g0620900
Os10g0528100
Os11g0489250
Os05g0441500
Os10g0578800
Os07g0674500
Os12g0498500
Os04g0418800
Os03g0734100
Os04g0617900
Os06g0295000
Os01g0368000
Os03g0316200
Os04g0681500
Os06g0608700
Os01g0200600
Os02g0744000
Os01g0299300
Os06g0285200
Os05g0408900
Os07g0103000
Os07g0618400
Os05g0239350
Os02g0569000
Os08g0414900
Os08g0189600
Os02g0199600
Os09g0250700
Os02g0529800
Os09g0437500
Os02g0749700
Os03g0244000
Os09g0494600
Os04g0399300
Os12g0626400
Os01g0254400
Os05g0137500
Os04g0422000
Os03g0725200
Os08g0203600
Os04g0584100
Os11g0260100
Os07g0558400
Os10g0516100
Os03g0595300
Os11g0155100
Os06g0323100
Os06g0583900
Os06g0694200
Os03g0735000
Os11g0224040
Os10g0574400
Os05g0470000
Os01g0743200
Os02g0629200
Os01g0279700
Os12g0628600
Os06g0349700
Os01g0688900
Os03g0641250
Os09g0425500
Os03g0700400
Os06g0725800
Os03g0265400
Os04g0302300
novel.402
Os04g0347200
Os01g0246400
Os03g0817800
Os01g0946600
Os03g0210700
Os04g0495000
Os04g0420700
novel.411
Os08g0521000
Os03g0841900
Os10g0542900
Os04g0175450
Os06g0185400
Os08g0435900
Os12g0190200
Os01g0740600
Os04g0107300
EPlOSAG00000023627
Os07g0104366
Os06g0710300
Os03g0850400
novel.429
Os08g0302000
Os04g0683700
Os07g0599300
Os09g0413600
novel.424
Os05g0134400
Os09g0447300
Os04g0545700
Os08g0183900
Os03g0609500
Os03g0851700
Os08g0499000
Os09g0103300
Os03g0641200
Os01g0627933
Os01g0177400
Os08g0512500
Os04g0538166
Os06g0632400
Os10g0148400
Os04g0638700
Os03g0281900
Os09g0481200
novel.431
Os01g0920450
Os02g0568200
Os03g0781400
Os02g0218700
Os04g0518100
Os03g0816500
Os02g0250400
Os10g0502000
Os07g0142200
Os06g0125400
Os01g0702300
novel.843
Os05g0434800
Os04g0617050
Os10g0185400
Os09g0332100
Os07g0509800
Os01g0736551
Os04g0460350
Os03g0142600
Os01g0563000
Os12g0274700
Os05g0269200
Os03g0700450
Os08g0189200
Os08g0240500
Os03g0116300
Os02g0820200
Os01g0191300
Os02g0575700
Os01g0281600
Os07g0282401
Os03g0711100
Os02g0753000
Os01g0826000
Os11g0141333
Os05g0555450
Os12g0609025
Os09g0434500
Os11g0275200
Os03g0196400
Os04g0534600
Os07g0537900
Os03g0815200
Os01g0873200
Os01g0383100
Os08g0344600
Os10g0136400
Os12g0263600
Os01g0605700
Os02g0733400
Os10g0345650
Os04g0581800
Os10g0400500
Os01g0883000
Os08g0546300
Os02g0671100
Os01g0615500
Os11g0115400
Os03g0732000
Os05g0135700
Os11g0135000
Os04g0486950
Os06g0651100
Os02g0102200
Os05g0551500
EPlOSAG00000008086
Os03g0265800
Os12g0548401
Os07g0448400
Os03g0220100
Os04g0475000
Os10g0164500
Os01g0794400
novel.1766
Os10g0568200
novel.1769
Os09g0422500
Os03g0663400
Os01g0262500
Os03g0804900
novel.498
Os01g0552300
Os01g0275800
Os06g0104900
Os05g0586600
Os10g0454300
Os02g0627800
Os04g0500400
Os02g0640800
Os01g0341750
Os01g0860800
Os03g0317900
novel.1777
Os04g0611700
Os04g0274250
Os10g0208500
Os04g0385900
Os01g0704100
Os09g0420300
Os06g0560300
Os04g0652600
Os07g0476900
Os02g0815700
Os05g0226900
Os05g0464200
Os08g0162600
Os01g0237500
Os03g0694500
Os05g0454400
Os01g0327000
Os11g0559200
Os11g0591300
Os06g0520733
Os10g0452100
Os08g0345500
Os08g0238200
Os04g0650416
Os06g0335900
Os04g0234600
Os02g0731600
Os09g0488700
Os11g0139400
Os01g0257100
Os08g0495500
Os01g0740650
Os06g0132500
Os01g0740651
Os01g0609200
Os12g0455000
Os03g0731100
Os02g0215200
Os05g0162000
Os07g0577500
Os04g0382400
Os12g0111800
Os10g0137300
Os01g0191700
Os09g0440300
Os08g0492000
Os10g0556200
Os12g0151000
Os09g0298200
Os02g0744900
Os04g0411800
Os06g0600400
Os06g0113800
novel.1707
novel.1706
Os10g0550900
Os07g0604700
Os03g0558700
Os11g0492900
novel.485
Os11g0695000
Os10g0161400
Os11g0467966
Os09g0555100
Os07g0510833

## Sheet: NP responsive DEGs
List of DEGs in both N and P deficiency
Os09g0419600
novel.1125
Os06g0199000
Os08g0105400
Os09g0246300
Os07g0684000
novel.2463
Os03g0233000
Os02g0567800
Os06g0646000
Os04g0345800
Os07g0103500
Os05g0350900
Os07g0124400
Os09g0530275
Os01g0287400
Os08g0139200
Os01g0893400
Os03g0592500
Os03g0661600
Os01g0746400
novel.2411
Os04g0538300
Os09g0567500
Os06g0579100
Os01g0734800
Os02g0668500
Os03g0826900
EPlOSAG00000048556
Os06g0729300
Os01g0392600
Os01g0608300
Os12g0610800
Os09g0532400
Os02g0302450
Os06g0287700
Os02g0595900
Os01g0964333
Os01g0908600
Os06g0710700
Os09g0564400
Os05g0194900
Os03g0117100
Os06g0534200
Os06g0289900
Os11g0242600
novel.2034
Os09g0388400
Os04g0521900
Os12g0115700
Os07g0129700
Os03g0389700
Os09g0520800
Os08g0130400
Os12g0453500
Os01g0962100
Os04g0584201
Os01g0896500
Os04g0213100
Os03g0856700
Os04g0143566
Os05g0519300
Os05g0179300
Os01g0547600
novel.1175
novel.2024
Os06g0697600
Os05g0575000
Os07g0142700
Os02g0232000
Os12g0451300
Os10g0438800
novel.1143
Os03g0205800
Os06g0713800
Os07g0491900
Os05g0105800
Os05g0215000
Os01g0847100
Os02g0166800
Os05g0563000
Os10g0492400
Os10g0101200
novel.767
Os08g0375400
Os05g0181650
Os03g0785900
novel.86
Os07g0591700
Os07g0612400
Os12g0548700
Os02g0226200
Os01g0556650
Os12g0476200
Os02g0695200
novel.81
Os12g0617800
Os03g0126450
novel.83
novel.82
Os07g0129300
Os06g0663000
Os04g0269600
Os02g0776400
Os01g0127000
novel.728
Os01g0775400
novel.722
Os07g0258400
Os04g0558700
Os02g0587800
Os10g0171500
novel.731
Os09g0309200
Os11g0105750
Os03g0401100
Os07g0142300
Os11g0541600
Os05g0153000
Os03g0439700
Os03g0649000
Os08g0346900
Os01g0628700
Os09g0550600
Os05g0136900
Os03g0176700
Os04g0568950
Os02g0650300
Os02g0136900
Os06g0110000
Os02g0129800
Os10g0172000
Os06g0201000
Os01g0110200
novel.365
Os03g0826800
Os07g0599600
Os09g0419200
Os02g0585650
Os07g0564500
Os06g0656300
Os12g0637800
Os01g0975900
Os04g0585900
Os12g0507400
Os07g0687100
Os12g0236100
Os02g0261000
Os03g0261100
Os03g0849900
novel.391
Os06g0326000
Os01g0740300
Os05g0514400
Os11g0538400
Os12g0257400
Os03g0263300
novel.1600
Os01g0621200
Os01g0952800
Os02g0732800
Os05g0421450
Os09g0381400
novel.1619
novel.1614
Os10g0210500
Os06g0274800
Os06g0188400
Os02g0182850
Os04g0608600
Os10g0200700
Os10g0516900
Os03g0408600
EPlOSAG00000012675
Os03g0416200
Os03g0659200
Os10g0554200
Os11g0126800
Os03g0215700
Os02g0177600
Os08g0503000
novel.1489
novel.2330
Os01g0638000
Os01g0823200
Os03g0340500
Os02g0808800
Os04g0665600
Os01g0595201
Os12g0515300
Os08g0532800
Os11g0236200
Os05g0338933
Os08g0335600
Os11g0592000
Os08g0231400
Os02g0608550
Os03g0365800
Os03g0847900
Os06g0234200
Os01g0249200
novel.1475
Os03g0200200
Os01g0138500
Os12g0599800
Os09g0107400
Os05g0576600
Os06g0235500
novel.1448
Os02g0176300
Os04g0321700
novel.1457
Os03g0294100
Os06g0626700
Os06g0617800
novel.186
Os04g0688300
Os07g0190000
Os03g0859900
Os09g0266000
Os12g0265100
Os11g0139700
Os11g0459600
Os04g0243700
Os01g0309800
Os12g0117400
Os04g0338100
Os07g0559100
Os01g0597800
Os08g0468100
Os04g0433300
Os07g0104500
Os02g0698000
novel.1435
Os07g0127600
Os12g0640550
Os08g0140500
Os11g0638700
Os03g0828300
Os09g0115900
Os12g0638200
Os05g0586050
Os08g0348300
Os01g0222600
Os01g0854800
novel.1093
Os11g0626700
Os03g0432100
EPlOSAG00000022933
Os03g0322700
Os07g0126301
Os10g0330400
Os03g0765900
Os09g0491740
Os06g0706100
Os10g0100300
Os01g0510200
Os04g0474700
Os06g0641500
Os06g0234600
Os05g0355400
Os01g0859200
Os02g0173200
novel.2370
Os11g0112200
novel.1043
Os07g0539900
Os04g0404400
Os06g0329900
Os08g0353700
Os04g0101400
Os01g0778500
Os10g0163040
novel.1058
Os01g0650100
Os09g0307300
Os06g0659200
Os01g0159000
EPlOSAG00000020748
Os04g0679400
Os03g0782400
Os05g0159500
Os07g0287100
Os04g0423100
Os10g0528300
novel.1037
Os06g0102100
Os11g0251400
Os01g0329900
Os08g0352400
Os07g0167700
Os12g0101800
Os01g0588100
Os04g0578400
Os11g0450400
Os06g0320200
Os03g0103200
Os04g0456900
Os06g0539500
Os01g0555200
Os03g0805600
Os03g0165900
Os02g0523100
Os01g0326300
Os08g0433500
Os09g0355400
novel.676
Os01g0279100
Os04g0451200
Os05g0135500
Os10g0576900
Os08g0144100
Os03g0852800
Os06g0162550
Os01g0108600
Os09g0346500
Os02g0112600
Os06g0218600
Os01g0128200
Os01g0692300
Os01g0226600
Os12g0428000
Os01g0806200
Os05g0491200
Os11g0530600
Os01g0214600
Os03g0736600
Os08g0390700
Os03g0237100
Os10g0527900
Os11g0708100
Os06g0704700
Os01g0823600
Os10g0572950
Os07g0469100
Os02g0645000
Os10g0512400
Os09g0460100
Os01g0136700
Os04g0550900
novel.1533
Os10g0137100
Os03g0323100
Os02g0686800
Os04g0339400
Os01g0253800
Os01g0825800
Os02g0503900
Os01g0718500
novel.1505
Os01g0260100
Os04g0521100
Os07g0422000
Os03g0273200
Os01g0649900
novel.208
Os01g0930900
Os11g0118300
Os01g0102900
Os02g0159700
Os04g0653700
Os06g0705600
Os09g0511300
novel.1976
Os08g0511400
Os12g0437800
Os07g0599500
Os09g0433800
Os02g0115700
Os12g0152100
novel.241
Os08g0541400
Os04g0633900
Os12g0576600
Os04g0122000
Os07g0605400
Os10g0532300
Os04g0607600
Os10g0372300
Os07g0536300
Os10g0463200
novel.2225
novel.2226
novel.1375
Os05g0565400
Os06g0132550
novel.2229
Os11g0700900
Os09g0453300
Os05g0555600
Os04g0115700
Os04g0688600
Os10g0567400
Os01g0650000
Os07g0125500
Os11g0482901
Os02g0589400
Os11g0184800
Os11g0236100
Os02g0533800
Os05g0198200
Os02g0465600
Os08g0422000
Os06g0661800
Os01g0963600
Os04g0585700
Os06g0180666
Os02g0590400
Os02g0518600
Os07g0599900
Os11g0202300
Os04g0129900
Os05g0475400
Os03g0305400
Os03g0373500
Os06g0159600
Os03g0386800
Os03g0445700
Os06g0246500
Os05g0370300
novel.924
Os05g0123000
Os06g0257600
Os11g0546600
Os03g0739700
Os12g0630600
Os05g0390300
Os03g0129300
Os01g0155800
Os03g0734000
Os01g0256500
Os01g0803300
Os01g0649400
Os02g0628200
Os02g0593500
Os05g0205400
Os11g0216100
Os12g0511200
Os06g0698711
Os02g0704900
Os06g0627500
Os10g0204400
Os09g0464066
Os03g0307200
Os06g0568600
Os03g0385100
Os06g0523300
Os06g0147200
novel.2269
Os04g0670500
Os11g0127800
Os04g0616900
Os01g0554150
Os07g0421866
Os02g0685200
Os12g0112000
Os03g0131200
Os01g0942300
Os01g0336300
Os01g0195400
novel.520
Os02g0159850
Os02g0754400
Os06g0279900
Os03g0572250
Os01g0247600
Os03g0124000
Os04g0337500
Os07g0142500
Os03g0807900
Os10g0506900
Os06g0147250
Os01g0924933
Os04g0583900
Os06g0185500
Os03g0332100
Os06g0329350
Os09g0505400
Os02g0332800
Os07g0624600
Os05g0110100
Os05g0446900
Os10g0474800
Os05g0421600
Os03g0826200
Os10g0560400
Os09g0482200
Os01g0647200
Os07g0635700
Os02g0569400
Os07g0237700
Os04g0371000
Os02g0758800
Os02g0733500
Os02g0192001
Os04g0609300
Os12g0610100
Os11g0614800
Os11g0670900
Os02g0782900
Os03g0287100
Os06g0131700
Os02g0522300
Os09g0553900
Os06g0470350
Os06g0641400
Os02g0754450
Os01g0902700
Os03g0277300
Os03g0664400
Os01g0695700
Os01g0924966
Os03g0619875
Os04g0142400
Os03g0859100
Os01g0645000
Os03g0333400
Os05g0484800
novel.510
Os03g0336900
Os01g0507000
Os03g0576200
Os05g0325200
Os11g0108650
Os03g0243900
Os07g0604600
Os07g0294300
Os11g0679700
Os02g0189200
novel.140
Os08g0125300
EPlOSAG00000019095
Os05g0454500
Os07g0121200
Os03g0351700
Os08g0545700
Os05g0526200
Os06g0295900
Os02g0727200
Os10g0482000
Os03g0439500
Os01g0609300
Os03g0660000
Os05g0382200
Os08g0324300
Os02g0669100
Os12g0111900
Os11g0111800
Os11g0444700
Os04g0395800
Os01g0772500
Os02g0600200
Os04g0400600
Os01g0878400
Os09g0508000
Os11g0134900
Os09g0298100
Os05g0151000
Os07g0600200
Os07g0461950
Os10g0461100
Os01g0311800
EPlOSAG00000023546
Os05g0561400
Os05g0355900
Os04g0512300
novel.582
Os04g0445900
Os12g0466200
Os06g0146800
Os07g0541200
Os02g0158500
Os11g0118400
Os04g0137450
EPlOSAG00000019088
Os06g0153100
novel.1828
Os12g0292400
Os10g0580400
novel.599
Os04g0607500
Os11g0267300
Os03g0323200
Os01g0866400
Os01g0281100
Os01g0643600
Os05g0314700
Os06g0660400
Os04g0182200
Os07g0640300
Os02g0678200
Os07g0524200
Os01g0369700
Os05g0114000
Os05g0200700
Os05g0380200
Os07g0643800
Os10g0521500
Os06g0705400
Os01g0159200
Os04g0370900
Os10g0480900
Os02g0586000
novel.1227
Os04g0690800
Os10g0532200
Os01g0124100
Os03g0571700
Os03g0306800
Os12g0641200
Os08g0148267
Os02g0325600
novel.1203
novel.1200
Os01g0915000
Os06g0594600
Os04g0560100
Os10g0517050
Os05g0292800
Os02g0136000
novel.1692
Os05g0489900
Os03g0580200
Os03g0624300
EPlOSAG00000024029
Os07g0126500
Os03g0259100
Os10g0191300
Os01g0266800
Os10g0450400
Os06g0500700
Os03g0283200
Os11g0707000
Os09g0442100
Os12g0186600
Os01g0127200
Os11g0256900
novel.807
Os07g0556200
Os12g0516800
Os04g0136700
Os01g0303000
Os05g0331200
Os10g0530400
Os12g0171500
Os04g0507950
Os03g0638900
Os02g0285900
Os05g0458300
Os12g0532500
Os06g0547400
Os01g0159250
Os05g0159300
Os06g0483200
Os12g0127800
Os05g0556400
Os08g0152366
Os06g0179100
Os11g0683500
Os05g0244700
Os05g0334750
Os02g0148000
Os08g0394000
Os07g0142600
Os02g0299200
Os08g0469600
Os01g0702700
Os10g0413400
Os01g0974200
Os04g0445100
Os06g0487620
Os09g0316000
Os02g0822900
Os02g0828200
Os11g0184900
Os07g0171100
Os01g0202800
Os02g0591000
Os05g0568800
Os10g0109300
Os01g0546400
Os03g0291200
Os03g0338000
Os05g0168200
Os03g0180900
Os01g0615100
Os03g0223100
Os06g0147100
Os11g0215100
Os07g0582500
novel.2123
Os01g0210400
Os03g0575700
Os02g0137700
Os03g0379300
Os11g0118500
Os05g0111300
Os03g0195100
Os08g0502700
Os08g0487100
Os02g0306401
Os10g0496900
Os07g0418600
Os11g0180900
Os04g0658300
Os11g0116300
Os08g0562800
Os12g0458900
Os06g0348800
Os01g0636400
Os10g0554900
Os01g0754800
Os08g0298700
Os12g0555100
Os03g0563200
Os05g0542150
Os11g0566800
Os04g0408600
Os01g0638600
Os10g0127900
Os09g0388550
Os07g0670200
Os02g0770800
Os01g0843800
Os06g0599400
novel.2195
Os06g0216200
Os05g0482501
Os01g0842500
Os03g0386000
Os01g0512700
novel.871
Os10g0116800
Os12g0169600
Os04g0561800
Os05g0438800
Os01g0682700
Os03g0793800
Os02g0663900
Os03g0167000
Os07g0599700
Os04g0432300
Os01g0607000
Os02g0718600
Os06g0692500
Os02g0508100
Os02g0208500
Os03g0684700
novel.448
Os08g0453700
Os09g0361500
Os07g0248550
Os12g0168700
Os01g0759200
Os09g0127300
Os01g0135600
Os08g0447000
Os02g0437300
Os11g0278300
Os04g0661100
Os07g0668300
novel.480
Os02g0587300

## Sheet: P responsive DEGs
List of DEGs in P deficiency
Os04g0423400
Os09g0371100
Os04g0494600
Os06g0331900
Os06g0181700
Os07g0105900
Os06g0233000
Os11g0671000
novel.1121
novel.2212
Os11g0250400
Os03g0559700
Os01g0665500
Os03g0823800
Os09g0364800
Os10g0519300
Os04g0538750
Os02g0187300
Os09g0439200
Os12g0222900
Os01g0770700
Os11g0100300
Os01g0110050
Os01g0495701
Os01g0937100
Os06g0203600
Os01g0859500
Os11g0262600
Os03g0305600
Os05g0366000
Os03g0406100
Os04g0415800
Os09g0438100
Os10g0474100
Os07g0571300
Os10g0452500
Os04g0545250
Os09g0339601
Os07g0102400
novel.1599
novel.1596
Os04g0416900
Os02g0258800
Os04g0643500
Os04g0604300
Os01g0871600
Os04g0494800
Os11g0160400
Os08g0290700
Os07g0160300
Os05g0231100
Os05g0519700
Os01g0720400
Os03g0223400
Os04g0542800
Os07g0540600
Os09g0517000
Os07g0604300
Os02g0267700
Os04g0320700
Os11g0151700
Os05g0245700
Os10g0388900
Os03g0146500
Os04g0174900
Os11g0593000
Os08g0391000
Os04g0307500
Os12g0511000
Os07g0617600
Os08g0299300
Os01g0306400
Os07g0589000
Os06g0631800
Os01g0310100
novel.2055
Os12g0145100
Os08g0269500
Os12g0232300
Os03g0323900
Os06g0211600
Os02g0302200
Os01g0757900
Os02g0503100
Os11g0153000
Os11g0703100
Os01g0832900
Os01g0695100
Os10g0507700
Os02g0583700
Os08g0156600
Os03g0116000
Os03g0130300
Os02g0782800
Os08g0280100
Os11g0177200
Os01g0886700
Os05g0169200
Os11g0521500
Os01g0906000
Os10g0113900
Os12g0244901
Os08g0256000
Os11g0434000
Os06g0212900
Os05g0207400
novel.2021
Os10g0481500
Os05g0369500
Os02g0220000
Os11g0133001
Os06g0349800
Os08g0477100
Os10g0529500
Os01g0723500
Os02g0652550
Os02g0201500
Os02g0326200
Os06g0115300
Os02g0253150
Os09g0339000
novel.910
Os02g0579000
Os09g0471600
Os02g0592200
Os03g0667500
novel.2008
Os12g0615600
novel.5
Os03g0267700
Os02g0697400
Os03g0711650
Os03g0405900
Os06g0697000
Os06g0703900
Os02g0802700
Os04g0543650
novel.534
Os04g0325300
Os01g0101900
Os01g0752500
Os10g0527400
Os07g0683600
novel.546
Os06g0287200
Os01g0810600
Os08g0189100
novel.794
Os01g0956500
Os01g0601675
Os11g0167800
Os01g0627800
Os04g0578550
Os06g0288300
Os02g0514500
Os03g0232800
Os01g0376700
Os07g0165200
Os11g0244600
Os03g0656800
Os12g0135500
Os03g0332533
Os01g0838350
Os07g0519100
novel.978
Os07g0187400
Os03g0682822
Os06g0196200
Os12g0198000
novel.49
Os03g0643700
Os03g0746500
Os06g0291500
Os02g0595200
Os07g0207301
Os04g0394100
novel.516
Os07g0106000
Os02g0202200
Os09g0435700
novel.997
Os11g0619000
Os04g0110600
Os10g0570200
Os03g0760800
Os10g0515400
Os03g0184550
Os08g0564000
Os04g0417000
Os11g0147100
Os01g0303800
Os10g0447900
Os07g0134500
novel.367
Os06g0109000
Os01g0248300
Os02g0193933
Os04g0652700
Os08g0409900
Os04g0186400
novel.1405
Os07g0412100
novel.378
Os04g0380300
Os04g0508000
Os09g0395600
Os01g0631200
novel.1895
Os06g0102600
Os03g0438200
Os03g0809000
Os10g0377150
Os01g0624700
Os12g0634500
Os11g0615000
Os10g0394700
Os12g0267200
Os02g0318100
Os09g0315700
Os08g0531300
novel.1621
Os01g0865100
Os04g0444400
Os08g0544600
Os09g0324400
Os09g0397800
Os10g0444600
Os03g0827900
Os03g0608700
Os05g0559350
Os01g0730500
Os12g0223000
Os04g0606200
Os03g0431600
Os06g0176200
Os07g0528200
Os06g0206900
Os01g0130000
Os10g0442400
Os04g0455700
Os07g0538000
Os10g0569600
Os09g0129600
Os02g0625300
Os12g0470700
Os10g0153900
novel.585
Os05g0142500
Os05g0111800
Os06g0725100
Os03g0603200
Os01g0681700
Os07g0469200
Os08g0535700
Os08g0156000
Os06g0493600
Os03g0256800
Os01g0795400
Os04g0330900
Os07g0100300
novel.361
Os03g0103300
Os01g0753800
Os03g0752400
Os09g0327500
Os07g0503500
Os06g0570600
novel.1002
Os05g0186300
Os07g0116900
Os06g0122600
Os10g0580500
Os01g0919800
Os02g0541325
Os04g0674100
Os12g0211900
novel.1257
Os11g0180100
Os06g0603600
Os03g0238800
Os05g0477900
Os03g0190100
Os05g0438500
Os02g0783625
Os06g0146600
Os03g0209000
Os07g0558200
novel.1226
Os06g0233101
Os08g0141400
Os10g0509600
Os02g0155600
Os04g0172400
Os10g0335000
Os02g0541300
Os06g0573900
novel.1474
Os11g0274700
Os10g0146901
Os08g0434100
Os06g0360300
Os04g0615550
Os04g0561200
Os09g0543400
EPlOSAG00000046037
novel.1685
Os07g0124100
Os03g0626700
Os07g0162600
Os03g0854000
Os01g0748950
Os03g0418000
Os07g0227600
Os11g0282300
Os09g0569800
Os02g0166501
Os11g0437800
novel.1214
novel.187
Os08g0299400
Os07g0525100
Os01g0719300
Os12g0633800
Os09g0506000
Os03g0733900
Os10g0371100
Os10g0500600
Os07g0556066
Os02g0514150
Os05g0368100
Os04g0538400
novel.1660
Os03g0603600
Os02g0439200
Os12g0554500
Os04g0529700
Os04g0581000
Os06g0160700
Os04g0603300
Os06g0651900
Os07g0668700
Os07g0540500
Os08g0434300
Os09g0478300
Os06g0685300
Os12g0283100
Os01g0766966
Os07g0174400
Os12g0242800
Os10g0539200
Os10g0111400
Os08g0433200
Os10g0195250
Os01g0268600
Os04g0614650
Os03g0130400
Os11g0547800
Os01g0595600
Os05g0114400
Os01g0264000
Os08g0404900
Os02g0514326
Os02g0620600
Os02g0721100
Os04g0375300
Os01g0280500
Os01g0976200
EPlOSAG00000004299
Os03g0140200
Os01g0559750
Os02g0665300
Os02g0173650
Os07g0523300
Os05g0579500
Os12g0637100
novel.2163
Os02g0652000
Os04g0447100
Os01g0950000
Os08g0517800
Os11g0493100
Os03g0261800
Os04g0104900
Os07g0162450
Os04g0486900
Os11g0693750
Os08g0191900
Os05g0554400
novel.1294
Os01g0933500
Os06g0175800
Os07g0170016
Os06g0192100
Os07g0406350
Os12g0264650
Os04g0543600
Os04g0538000
Os11g0541200
Os02g0739900
Os03g0307300
Os03g0238600
EPlOSAG00000027137
Os01g0286000
Os09g0483700
Os01g0954400
Os05g0542200
Os12g0222800
Os10g0100500
Os01g0179600
Os03g0198600
Os09g0482761
Os07g0178600
Os08g0280150
Os04g0598000
Os10g0370800
Os05g0493800
Os09g0343200
Os10g0505700
Os01g0128000
Os02g0332700
Os04g0443801
Os05g0227600
Os10g0343400
Os07g0186000
Os10g0474900
Os09g0409100
Os02g0637000
Os12g0615500
Os01g0142300
Os05g0534100
novel.1901
Os03g0151500
Os03g0231600
Os10g0444566
novel.677
Os10g0481200
novel.681
novel.607
Os01g0777700
Os09g0321200
Os08g0153000
Os05g0142000
Os05g0387200
Os06g0537300
Os08g0203300
Os11g0242300
Os11g0701100
Os05g0578100
Os06g0115600
Os07g0694400
Os01g0776600
EPlOSAG00000004093
Os11g0658900
Os03g0229500
Os10g0483400
Os11g0263000
Os12g0111400
Os04g0372201
Os09g0570100
Os12g0108000
Os07g0251900
Os11g0581700
novel.626
Os12g0615700
Os01g0284900
Os03g0232900
Os07g0533300
Os11g0587000
Os07g0430501
Os11g0600500
Os02g0100600
Os04g0555300
Os11g0156600
Os11g0241200
Os12g0594950
Os01g0627967
Os02g0778500
Os09g0513100
EPlOSAG00000015614
Os09g0411600
Os03g0415200
Os02g0484950
novel.249
Os01g0962700
Os10g0522200
Os04g0132900
Os06g0204400
Os01g0893700
Os10g0444500
Os09g0544000
EPlOSAG00000002308
Os12g0236225
Os05g0456800
Os12g0574700
Os04g0630800
Os03g0150800
Os01g0878300
Os10g0130500
novel.267
Os01g0110100
Os03g0815800
novel.1506
Os10g0548850
novel.1988
Os09g0569300
Os04g0544200
Os02g0615800
Os11g0540600
Os03g0764000
Os09g0569780
Os06g0649900
Os05g0261700
Os02g0719700
Os09g0129500
Os06g0691400
Os07g0442900
Os10g0554001
Os05g0490500
Os03g0721300
Os07g0587300
Os01g0941800
Os05g0394301
Os11g0665600
Os10g0444700
novel.696
Os12g0408000
Os07g0133100
Os09g0444900
Os12g0443000
Os10g0340800
Os02g0124650
Os04g0456700
Os01g0800500
Os01g0320400
Os11g0166800
Os04g0422700
Os11g0556132
Os10g0558850
Os08g0151900
EPlOSAG00000002768
novel.481
Os08g0232700
Os03g0183500
