# Supplementary material for: Integrated transcriptomic analysis identifies coordinated responses to nitrogen and phosphate deficiency in rice
Source: Front Plant Sci. 2023 May 8;14:1164441. doi: 10.3389/fpls.2023.1164441 (PMC10200874; doi:10.3389/fpls.2023.1164441)
Supplement: Supplementary file 5 [file Table_4.xlsx]

## Sheet: N responsive TFs
List of responsive TFs in N deficiency
ID	Type
Os01g0104200	NAC
Os01g0191300	NAC
Os01g0196300	bHLH
Os01g0289600	WRKY
Os01g0734000	WRKY
Os01g0773800	bHLH
Os01g0935200	NF-YB
Os02g0191600	bZIP
Os02g0203000	bZIP
Os02g0623300	NAC
Os02g0635800	TCP
Os02g0710300	bHLH
Os03g0131100	Nin-like
Os03g0306700	bZIP
Os03g0327800	NAC
Os03g0609500	LBD
Os03g0624600	NAC
Os03g0647600	NF-YA
Os03g0671800	bHLH
Os03g0718500	ZF-HD
Os03g0777000	NAC
Os04g0381700	bHLH
Os04g0590800	bHLH
Os05g0137500	WRKY
Os05g0183100	WRKY
Os05g0199800	bHLH
Os05g0378200	GRAS
Os05g0528500	WRKY
Os06g0285200	NF-YB
Os06g0504900	WRKY
Os06g0560300	NAC
Os06g0571800	GATA
Os06g0649000	WRKY
Os06g0667100	NF-YC
Os07g0158500	NF-YA
Os07g0628500	bHLH
Os08g0549600	bZIP
Os09g0417600	WRKY
Os09g0456800	HSF
Os09g0540800	bZIP
Os09g0549450	Nin-like
Os10g0556200	bHLH
Os11g0126900	NAC
Os11g0154500	NAC
Os11g0160600	GRAS
Os11g0490900	WRKY
Os12g0123700	NAC
Os12g0137000	NAC
Os12g0616400	TCP
Os06g0112300	B3
Os01g0200600	ERF
Os04g0546800	ERF
Os07g0410300	ERF
Os08g0545500	ERF
Os09g0434500	ERF
Os05g0204600	DBB
Os02g0178100	CO-like
Os03g0711100	CO-like
Os04g0497700	CO-like
Os06g0654900	CO-like
Os09g0240200	CO-like
Os01g0971800	G2-like
Os03g0764600	G2-like
Os07g0119300	G2-like
Os06g0712700	MIKC_MADS
Os02g0565600	HD-ZIP
Os02g0649300	HD-ZIP
Os06g0208100	HD-ZIP
Os03g0838800	C2H2
Os07g0598800	C2H2
Os01g0853700	MYB
Os03g0142600	MYB
Os03g0720800	MYB
Os04g0508500	MYB
Os04g0594100	MYB
Os07g0497500	MYB
Os08g0486300	MYB
Os01g0192300	MYB_related
Os01g0524500	MYB_related
Os03g0252900	MYB_related
Os05g0579600	MYB_related

## Sheet: NP responsive TFs
List of responsive TFs in both N and P deficiency
ID	Type
Os01g0108600	bHLH
Os01g0952800	bHLH
Os02g0136000	Nin-like
Os02g0232000	HSF
Os02g0285900	NAC
Os02g0776400	NF-YA
Os03g0263300	GRAS
Os03g0322700	bZIP
Os03g0379300	bHLH
Os03g0408600	GRAS
Os03g0445700	LBD
Os04g0456900	EIL
Os05g0123000	LBD
Os05g0421600	NAC
Os05g0563000	NAC
Os06g0131700	NAC
Os08g0433500	NAC
Os08g0487100	bZIP
Os11g0184900	NAC
Os08g0324300	B3
Os02g0325600	G2-like
Os04g0665600	G2-like
Os06g0348800	G2-like
Os03g0124000	TALE
Os01g0643600	HD-ZIP
Os07g0129700	TALE
Os01g0645000	C3H
Os01g0702700	MYB
Os02g0695200	MYB
Os02g0754400	MYB
Os05g0350900	MYB
Os12g0515300	MYB
Os02g0685200	MYB_related
Os04g0583900	MYB_related

## Sheet: P responsive TFs
List of responsive TFs in P deficiency
ID	Type
Os01g0264000	Dof
Os01g0624700	WRKY
Os01g0665750	WRKY
Os01g0859500	bZIP
Os02g0579000	NAC
Os07g0178600	HSF
Os07g0589000	LBD
Os12g0634500	bZIP
Os01g0723500	B3
Os01g0752500	ERF
Os03g0815800	ERF
Os06g0181700	ERF
Os07g0227600	ERF
Os10g0371100	ERF
Os11g0242300	ERF
Os06g0703900	G2-like
Os03g0198600	HD-ZIP
Os05g0114400	C2H2
Os01g0128000	MYB
