# Supplementary material for: Integrated transcriptomic analysis identifies coordinated responses to nitrogen and phosphate deficiency in rice
Source: Front Plant Sci. 2023 May 8;14:1164441. doi: 10.3389/fpls.2023.1164441 (PMC10200874; doi:10.3389/fpls.2023.1164441)
Supplement: Supplementary file 6 [file Table_5.xlsx]

## Sheet: GO_N_UP
Dataset S5. Gene Ontology (GO) analysis of UP_DEGs only responding to –N
Analysis Type:	PANTHER Overrepresentation Test (Released 20221013)
Annotation Version and Release Date:	GO Ontology database DOI: 10.5281/zenodo.6799722 Released 2022-07-01
Analyzed List:	upload_1 (Oryza sativa)
Reference List:	Oryza sativa (all genes in database)
Test Type:	FISHER
Correction:	FDR
GO biological process complete	Oryza sativa - REFLIST (43658)	upload_1 (622)	upload_1 (expected)	upload_1 (over/under)	upload_1 (fold Enrichment)	upload_1 (raw P-value)	upload_1 (FDR)
reactive nitrogen species metabolic process (GO:2001057)	9	3	0.13	+	23.4	0.000552	0.0354
nitrate assimilation (GO:0042128)	9	3	0.13	+	23.4	0.000552	0.035
nitrate metabolic process (GO:0042126)	9	3	0.13	+	23.4	0.000552	0.0345
cinnamic acid metabolic process (GO:0009803)	12	4	0.17	+	23.4	6.14e-05	0.00685
cinnamic acid biosynthetic process (GO:0009800)	12	4	0.17	+	23.4	6.14e-05	0.00669
ammonium transmembrane transport (GO:0072488)	12	4	0.17	+	23.4	6.14e-05	0.00654
nitrate transmembrane transport (GO:0015706)	11	3	0.16	+	19.14	0.000895	0.0482
L-phenylalanine catabolic process (GO:0006559)	15	4	0.21	+	18.72	0.000126	0.0112
erythrose 4-phosphate/phosphoenolpyruvate family amino acid catabolic process (GO:1902222)	15	4	0.21	+	18.72	0.000126	0.011
cutin biosynthetic process (GO:0010143)	23	5	0.33	+	15.26	4.05e-05	0.00542
aromatic amino acid family catabolic process (GO:0009074)	26	5	0.37	+	13.5	6.76e-05	0.00689
olefinic compound biosynthetic process (GO:0120255)	32	6	0.46	+	13.16	1.41e-05	0.00301
lignin biosynthetic process (GO:0009809)	27	5	0.38	+	13	7.92e-05	0.00757
olefinic compound metabolic process (GO:0120254)	35	6	0.5	+	12.03	2.22e-05	0.004
plant-type secondary cell wall biogenesis (GO:0009834)	58	9	0.83	+	10.89	4.16e-07	0.00015
lignin metabolic process (GO:0009808)	55	8	0.78	+	10.21	2.85e-06	0.000741
xylan biosynthetic process (GO:0045492)	39	5	0.56	+	9	0.000372	0.0277
benzene-containing compound metabolic process (GO:0042537)	39	5	0.56	+	9	0.000372	0.0272
phenylpropanoid biosynthetic process (GO:0009699)	97	12	1.38	+	8.68	4.83e-08	2.51e-05
secondary metabolite biosynthetic process (GO:0044550)	138	16	1.97	+	8.14	6.78e-10	1.06e-06
cellulose biosynthetic process (GO:0030244)	45	5	0.64	+	7.8	0.000677	0.0397
flavonoid biosynthetic process (GO:0009813)	45	5	0.64	+	7.8	0.000677	0.0392
flavonoid metabolic process (GO:0009812)	46	5	0.66	+	7.63	0.000742	0.0419
cellular amino acid catabolic process (GO:0009063)	75	8	1.07	+	7.49	2.27e-05	0.00393
xylan metabolic process (GO:0045491)	78	8	1.11	+	7.2	2.94e-05	0.00444
alpha-amino acid catabolic process (GO:1901606)	78	8	1.11	+	7.2	2.94e-05	0.0043
plant-type cell wall biogenesis (GO:0009832)	109	11	1.55	+	7.08	1.12e-06	0.00035
phenylpropanoid metabolic process (GO:0009698)	163	16	2.32	+	6.89	6.12e-09	3.59e-06
amino acid transport (GO:0006865)	98	9	1.4	+	6.45	2.12e-05	0.00398
diterpenoid metabolic process (GO:0016101)	66	6	0.94	+	6.38	0.000534	0.0353
amino acid transmembrane transport (GO:0003333)	90	8	1.28	+	6.24	7.53e-05	0.0075
secondary metabolic process (GO:0019748)	226	20	3.22	+	6.21	4.26e-10	9.98e-07
cellulose metabolic process (GO:0030243)	72	6	1.03	+	5.85	0.000818	0.0457
cell wall polysaccharide biosynthetic process (GO:0070592)	72	6	1.03	+	5.85	0.000818	0.0451
carboxylic acid transmembrane transport (GO:1905039)	111	9	1.58	+	5.69	5.27e-05	0.0065
organic acid transmembrane transport (GO:1903825)	111	9	1.58	+	5.69	5.27e-05	0.00634
organic acid transport (GO:0015849)	139	10	1.98	+	5.05	5.3e-05	0.00621
cellular polysaccharide biosynthetic process (GO:0033692)	157	11	2.24	+	4.92	2.85e-05	0.00445
plant-type cell wall organization or biogenesis (GO:0071669)	158	11	2.25	+	4.89	3.01e-05	0.00427
anion transmembrane transport (GO:0098656)	117	8	1.67	+	4.8	0.000405	0.0283
carboxylic acid catabolic process (GO:0046395)	121	8	1.72	+	4.64	0.000499	0.0334
cell wall polysaccharide metabolic process (GO:0010383)	137	9	1.95	+	4.61	0.000236	0.0191
monocarboxylic acid biosynthetic process (GO:0072330)	168	11	2.39	+	4.6	5.09e-05	0.00645
cell wall biogenesis (GO:0042546)	171	11	2.44	+	4.52	5.91e-05	0.00676
polysaccharide biosynthetic process (GO:0000271)	176	11	2.51	+	4.39	7.55e-05	0.00737
hemicellulose metabolic process (GO:0010410)	128	8	1.82	+	4.39	0.000708	0.0405
isoprenoid biosynthetic process (GO:0008299)	159	9	2.27	+	3.97	0.000659	0.0396
cell wall macromolecule metabolic process (GO:0044036)	159	9	2.27	+	3.97	0.000659	0.0391
cellular polysaccharide metabolic process (GO:0044264)	273	15	3.89	+	3.86	1.69e-05	0.00344
cellular carbohydrate biosynthetic process (GO:0034637)	204	11	2.91	+	3.78	0.000257	0.0204
isoprenoid metabolic process (GO:0006720)	186	10	2.65	+	3.77	0.000494	0.0336
small molecule catabolic process (GO:0044282)	214	11	3.05	+	3.61	0.000378	0.0272
alpha-amino acid metabolic process (GO:1901605)	273	14	3.89	+	3.6	6.5e-05	0.00677
organic acid biosynthetic process (GO:0016053)	426	21	6.07	+	3.46	1.93e-06	0.000532
cellular response to oxygen-containing compound (GO:1901701)	236	11	3.36	+	3.27	0.000819	0.0447
carboxylic acid biosynthetic process (GO:0046394)	403	18	5.74	+	3.14	3.58e-05	0.00493
polysaccharide metabolic process (GO:0005976)	408	17	5.81	+	2.92	0.000131	0.0111
transmembrane transport (GO:0055085)	1447	60	20.62	+	2.91	6.84e-13	3.2e-09
response to oxygen-containing compound (GO:1901700)	471	19	6.71	+	2.83	8.08e-05	0.00758
cellular amino acid metabolic process (GO:0006520)	407	16	5.8	+	2.76	0.000378	0.0269
cellular carbohydrate metabolic process (GO:0044262)	460	18	6.55	+	2.75	0.000177	0.0145
small molecule biosynthetic process (GO:0044283)	571	22	8.14	+	2.7	4.4e-05	0.00573
organic acid metabolic process (GO:0006082)	876	33	12.48	+	2.64	9.45e-07	0.000316
cell wall organization or biogenesis (GO:0071554)	429	16	6.11	+	2.62	0.000653	0.0402
oxoacid metabolic process (GO:0043436)	845	30	12.04	+	2.49	1.26e-05	0.00296
cellular response to chemical stimulus (GO:0070887)	784	26	11.17	+	2.33	0.000111	0.01
carboxylic acid metabolic process (GO:0019752)	835	27	11.9	+	2.27	0.000173	0.0145
response to chemical (GO:0042221)	1296	39	18.46	+	2.11	2.45e-05	0.00396
transport (GO:0006810)	2493	64	35.52	+	1.8	8.36e-06	0.00206
establishment of localization (GO:0051234)	2525	64	35.97	+	1.78	1.37e-05	0.00307
localization (GO:0051179)	2624	65	37.38	+	1.74	2.08e-05	0.00406
biosynthetic process (GO:0009058)	2858	65	40.72	+	1.6	0.000314	0.0242
organic substance biosynthetic process (GO:1901576)	2731	62	38.91	+	1.59	0.000443	0.0306
biological_process (GO:0008150)	17264	322	245.96	+	1.31	1.09e-09	1.28e-06
cellular process (GO:0009987)	12266	217	174.75	+	1.24	0.00027	0.0211
Unclassified (UNCLASSIFIED)	26394	300	376.04	-	0.8	1.09e-09	1.03e-06
cellular nitrogen compound metabolic process (GO:0034641)	3230	15	46.02	-	0.33	9.91e-08	4.22e-05
heterocycle metabolic process (GO:0046483)	2653	12	37.8	-	0.32	1.48e-06	0.000433
cellular nitrogen compound biosynthetic process (GO:0044271)	1375	6	19.59	-	0.31	0.000653	0.0398
nucleobase-containing compound metabolic process (GO:0006139)	2420	6	34.48	-	0.17	4e-09	2.68e-06
organelle organization (GO:0006996)	1055	2	15.03	-	0.13	8.74e-05	0.00804
gene expression (GO:0010467)	1791	3	25.52	-	0.12	4.87e-08	2.28e-05
nucleic acid metabolic process (GO:0090304)	2020	3	28.78	-	0.1	1.61e-09	1.26e-06
RNA metabolic process (GO:0016070)	1532	2	21.83	-	0.09	1.16e-07	4.53e-05
peptide biosynthetic process (GO:0043043)	602	0	8.58	-	< 0.01	0.000341	0.0258
translation (GO:0006412)	590	0	8.41	-	< 0.01	0.000538	0.035
RNA processing (GO:0006396)	797	0	11.35	-	< 0.01	2.28e-05	0.00382

## Sheet: GO_N_DOWN
Gene Ontology (GO) analysis of DOWN_DEGs only responding to –N
Analysis Type:	PANTHER Overrepresentation Test (Released 20221013)
Annotation Version and Release Date:	GO Ontology database DOI: 10.5281/zenodo.6799722 Released 2022-07-01
Analyzed List:	upload_1 (Oryza sativa)
Reference List:	Oryza sativa (all genes in database)
Test Type:	FISHER
Correction:	FDR
GO biological process complete	Oryza sativa - REFLIST (43658)	upload_1 (683)	upload_1 (expected)	upload_1 (over/under)	upload_1 (fold Enrichment)	upload_1 (raw P-value)	upload_1 (FDR)
photosynthesis, light harvesting in photosystem I (GO:0009768)	15	11	0.23	+	46.88	6.7e-14	3.14e-11
photosystem II stabilization (GO:0042549)	7	5	0.11	+	45.66	6.19e-07	0.000161
photosynthesis, light harvesting (GO:0009765)	22	15	0.34	+	43.58	3.83e-18	5.99e-15
photosystem II repair (GO:0010206)	7	4	0.11	+	36.53	1.69e-05	0.00344
regulation of photosynthesis, light reaction (GO:0042548)	13	6	0.2	+	29.5	2.99e-07	8.76e-05
photosystem II assembly (GO:0010207)	7	3	0.11	+	27.39	0.000403	0.042
regulation of generation of precursor metabolites and energy (GO:0043467)	14	6	0.22	+	27.39	4.21e-07	0.000116
protein repair (GO:0030091)	10	4	0.16	+	25.57	4.94e-05	0.00798
regulation of photosynthesis (GO:0010109)	26	9	0.41	+	22.13	2.29e-09	8.25e-07
response to high light intensity (GO:0009644)	15	5	0.23	+	21.31	1.09e-05	0.00233
fructose 1,6-bisphosphate metabolic process (GO:0030388)	13	4	0.2	+	19.67	0.000113	0.0152
photosynthesis, light reaction (GO:0019684)	83	24	1.3	+	18.48	3.23e-21	7.58e-18
photosynthesis (GO:0015979)	182	48	2.85	+	16.86	1.37e-39	6.44e-36
photorespiration (GO:0009853)	18	4	0.28	+	14.2	0.000327	0.0349
water transport (GO:0006833)	26	5	0.41	+	12.29	0.000104	0.0148
fluid transport (GO:0042044)	26	5	0.41	+	12.29	0.000104	0.0144
photosynthetic electron transport chain (GO:0009767)	35	6	0.55	+	10.96	3.71e-05	0.00696
response to light intensity (GO:0009642)	33	5	0.52	+	9.68	0.000282	0.0307
disaccharide biosynthetic process (GO:0046351)	41	6	0.64	+	9.35	8.2e-05	0.012
regulation of flower development (GO:0009909)	49	7	0.77	+	9.13	2.4e-05	0.0047
regulation of shoot system development (GO:0048831)	54	7	0.84	+	8.29	4.23e-05	0.00763
response to light stimulus (GO:0009416)	211	26	3.3	+	7.88	7.48e-15	5.01e-12
response to radiation (GO:0009314)	219	26	3.43	+	7.59	1.66e-14	8.64e-12
oligosaccharide biosynthetic process (GO:0009312)	51	6	0.8	+	7.52	0.000243	0.0285
cellular metabolic compound salvage (GO:0043094)	52	6	0.81	+	7.38	0.000268	0.0299
regulation of post-embryonic development (GO:0048580)	94	10	1.47	+	6.8	5.01e-06	0.00117
regulation of multicellular organismal development (GO:2000026)	96	10	1.5	+	6.66	5.95e-06	0.00133
negative regulation of hydrolase activity (GO:0051346)	89	8	1.39	+	5.75	0.000132	0.0172
generation of precursor metabolites and energy (GO:0006091)	434	39	6.79	+	5.74	2.86e-17	3.35e-14
regulation of multicellular organismal process (GO:0051239)	125	10	1.96	+	5.11	4.94e-05	0.00827
electron transport chain (GO:0022900)	213	13	3.33	+	3.9	5.59e-05	0.00873
cellular oxidant detoxification (GO:0098869)	213	12	3.33	+	3.6	0.000216	0.026
response to abiotic stimulus (GO:0009628)	606	32	9.48	+	3.38	7.87e-09	2.46e-06
cellular response to toxic substance (GO:0097237)	229	12	3.58	+	3.35	0.000403	0.0411
cellular detoxification (GO:1990748)	229	12	3.58	+	3.35	0.000403	0.0402
alpha-amino acid metabolic process (GO:1901605)	273	14	4.27	+	3.28	0.00017	0.0215
response to toxic substance (GO:0009636)	278	14	4.35	+	3.22	0.000203	0.025
response to oxidative stress (GO:0006979)	267	13	4.18	+	3.11	0.000458	0.0447
detoxification (GO:0098754)	271	13	4.24	+	3.07	0.000523	0.0491
cellular amino acid metabolic process (GO:0006520)	407	19	6.37	+	2.98	4.28e-05	0.00743
carbohydrate metabolic process (GO:0005975)	1054	48	16.49	+	2.91	1.73e-10	7.36e-08
small molecule biosynthetic process (GO:0044283)	571	21	8.93	+	2.35	0.000511	0.0489
small molecule metabolic process (GO:0044281)	1439	44	22.51	+	1.95	5.62e-05	0.0085
response to stimulus (GO:0050896)	3887	99	60.81	+	1.63	2.78e-06	0.000687
metabolic process (GO:0008152)	10165	250	159.02	+	1.57	8.88e-15	5.2e-12
cellular metabolic process (GO:0044237)	8213	197	128.49	+	1.53	3.2e-10	1.25e-07
biological_process (GO:0008150)	17264	376	270.08	+	1.39	5.56e-16	4.34e-13
cellular process (GO:0009987)	12266	263	191.89	+	1.37	6.33e-09	2.12e-06
organic substance metabolic process (GO:0071704)	9350	187	146.27	+	1.28	0.000246	0.0281
Unclassified (UNCLASSIFIED)	26394	307	412.92	-	0.74	5.56e-16	5.21e-13

## Sheet: GO_P
Gene Ontology (GO) analysis of DEGs only responding to –P
Analysis Type:	PANTHER Overrepresentation Test (Released 20221013)
Annotation Version and Release Date:	GO Ontology database DOI: 10.5281/zenodo.6799722 Released 2022-07-01
Analyzed List:	upload_1 (Oryza sativa)
Reference List:	Oryza sativa (all genes in database)
Test Type:	FISHER
Correction:	FDR
GO biological process complete	Oryza sativa - REFLIST (43658)	upload_1 (324)	upload_1 (expected)	upload_1 (over/under)	upload_1 (fold Enrichment)	upload_1 (raw P-value)	upload_1 (FDR)
glycerophospholipid catabolic process (GO:0046475)	3	3	0.02	+	> 100	7.79e-06	0.00215
glycerolipid catabolic process (GO:0046503)	4	3	0.03	+	> 100	1.36e-05	0.00335
sulfolipid biosynthetic process (GO:0046506)	5	3	0.04	+	80.85	2.16e-05	0.00482
sulfolipid metabolic process (GO:0046505)	5	3	0.04	+	80.85	2.16e-05	0.0046
cellular response to phosphate starvation (GO:0016036)	15	7	0.11	+	62.88	1.71e-10	8.02e-07
cellular response to cold (GO:0070417)	9	3	0.07	+	44.92	8.29e-05	0.0156
phosphate ion transport (GO:0006817)	27	6	0.2	+	29.94	1.43e-07	0.000223
glycerol metabolic process (GO:0006071)	23	5	0.17	+	29.29	1.8e-06	0.000937
alditol metabolic process (GO:0019400)	23	5	0.17	+	29.29	1.8e-06	0.000843
phospholipid catabolic process (GO:0009395)	22	4	0.16	+	24.5	3.8e-05	0.00775
cellular response to starvation (GO:0009267)	47	7	0.35	+	20.07	1.45e-07	0.00017
cellular response to nutrient levels (GO:0031669)	51	7	0.38	+	18.49	2.4e-07	0.000225
response to starvation (GO:0042594)	58	7	0.43	+	16.26	5.33e-07	0.000416
cellular response to extracellular stimulus (GO:0031668)	58	7	0.43	+	16.26	5.33e-07	0.000357
cellular response to external stimulus (GO:0071496)	60	7	0.45	+	15.72	6.57e-07	0.000385
response to nutrient levels (GO:0031667)	75	7	0.56	+	12.58	2.61e-06	0.00111
glycolipid biosynthetic process (GO:0009247)	56	5	0.42	+	12.03	8.93e-05	0.0161
response to extracellular stimulus (GO:0009991)	83	7	0.62	+	11.36	4.88e-06	0.00164
polyol metabolic process (GO:0019751)	83	7	0.62	+	11.36	4.88e-06	0.00153
glycolipid metabolic process (GO:0006664)	60	5	0.45	+	11.23	0.000121	0.021
liposaccharide metabolic process (GO:1903509)	60	5	0.45	+	11.23	0.000121	0.0203
inorganic anion transport (GO:0015698)	94	7	0.7	+	10.03	1.05e-05	0.00273
lipid catabolic process (GO:0016042)	142	8	1.05	+	7.59	1.69e-05	0.00396
alcohol metabolic process (GO:0006066)	130	7	0.96	+	7.26	7.49e-05	0.0146
anion transport (GO:0006820)	203	10	1.51	+	6.64	4.69e-06	0.00169
cell wall macromolecule metabolic process (GO:0044036)	159	7	1.18	+	5.93	0.000246	0.0385
cellular carbohydrate metabolic process (GO:0044262)	460	15	3.41	+	4.39	3.06e-06	0.0012
lipid metabolic process (GO:0006629)	949	27	7.04	+	3.83	5.58e-09	1.31e-05
cellular lipid metabolic process (GO:0044255)	682	18	5.06	+	3.56	5.67e-06	0.00166
transmembrane transport (GO:0055085)	1447	25	10.74	+	2.33	0.000125	0.0202

## Sheet: GO_NP_UP
Gene Ontology (GO) analysis of UP_DEGs responding to –P and -N
Analysis Type:	PANTHER Overrepresentation Test (Released 20221013)
Annotation Version and Release Date:	GO Ontology database DOI: 10.5281/zenodo.6799722 Released 2022-07-01
Analyzed List:	upload_1 (Oryza sativa)
Reference List:	Oryza sativa (all genes in database)
Test Type:	FISHER
Correction:	FDR
GO biological process complete	Oryza sativa - REFLIST (43658)	upload_1 (352)	upload_1 (expected)	upload_1 (over/under)	upload_1 (fold Enrichment)	upload_1 (raw P-value)	upload_1 (FDR)
flavonoid biosynthetic process (GO:0009813)	45	5	0.36	+	13.78	5.02e-05	0.047
flavonoid metabolic process (GO:0009812)	46	5	0.37	+	13.48	5.53e-05	0.0432
phenylpropanoid biosynthetic process (GO:0009699)	97	8	0.78	+	10.23	2.2e-06	0.00258
secondary metabolite biosynthetic process (GO:0044550)	138	10	1.11	+	8.99	3.62e-07	0.000565
phenylpropanoid metabolic process (GO:0009698)	163	11	1.31	+	8.37	1.85e-07	0.000433
secondary metabolic process (GO:0019748)	226	14	1.82	+	7.68	1.09e-08	5.12e-05

## Sheet: GO_NP_DOWN
Gene Ontology (GO) analysis of DOWN_DEGs responding to –P and -N
Analysis Type:	PANTHER Overrepresentation Test (Released 20221013)
Annotation Version and Release Date:	GO Ontology database DOI: 10.5281/zenodo.6799722 Released 2022-07-01
Analyzed List:	upload_1 (Oryza sativa)
Reference List:	Oryza sativa (all genes in database)
Test Type:	FISHER
Correction:	FDR
GO biological process complete	Oryza sativa - REFLIST (43658)	upload_1 (321)	upload_1 (expected)	upload_1 (over/under)	upload_1 (fold Enrichment)	upload_1 (raw P-value)	upload_1 (FDR)
photosynthesis (GO:0015979)	182	12	1.34	+	8.97	2.39e-08	0.000112
response to light stimulus (GO:0009416)	211	10	1.55	+	6.45	5.99e-06	0.014
response to radiation (GO:0009314)	219	10	1.61	+	6.21	8.18e-06	0.0128
response to inorganic substance (GO:0010035)	176	8	1.29	+	6.18	6.79e-05	0.0455
cellular oxidant detoxification (GO:0098869)	213	9	1.57	+	5.75	4.14e-05	0.0323
cellular response to toxic substance (GO:0097237)	229	9	1.68	+	5.35	7.08e-05	0.0415
cellular detoxification (GO:1990748)	229	9	1.68	+	5.35	7.08e-05	0.0369
response to stimulus (GO:0050896)	3887	52	28.58	+	1.82	3.03e-05	0.0355
cellular macromolecule metabolic process (GO:0044260)	2667	4	19.61	-	0.2	3.04e-05	0.0285
