# Supplementary material for: Integrated transcriptomic analysis identifies coordinated responses to nitrogen and phosphate deficiency in rice
Source: Front Plant Sci. 2023 May 8;14:1164441. doi: 10.3389/fpls.2023.1164441 (PMC10200874; doi:10.3389/fpls.2023.1164441)
Supplement: Supplementary file 7 [file Table_6.xlsx]

## Sheet: Regulations
Dataset S5.Sub-network of TFs and Targets
TFs	Targets
Os01g0128000	Os01g0248300
Os01g0128000	Os01g0600900
Os01g0128000	Os01g0692300
Os01g0128000	Os02g0271600
Os01g0128000	Os02g0815300
Os01g0128000	Os03g0294100
Os01g0128000	Os03g0687000
Os01g0128000	Os03g0725200
Os01g0128000	Os03g0785900
Os01g0128000	Os03g0838400
Os01g0128000	Os04g0316200
Os01g0128000	Os04g0322100
Os01g0128000	Os04g0456900
Os01g0128000	Os04g0545600
Os01g0128000	Os04g0561000
Os01g0128000	Os04g0608600
Os01g0128000	Os05g0390300
Os01g0128000	Os05g0555700
Os01g0128000	Os05g0560000
Os01g0128000	Os06g0104900
Os01g0128000	Os07g0599300
Os01g0128000	Os07g0628500
Os01g0128000	Os09g0371100
Os01g0128000	Os09g0387150
Os01g0128000	Os09g0482200
Os01g0128000	Os09g0505400
Os01g0128000	Os09g0544400
Os01g0128000	Os10g0140700
Os01g0128000	Os10g0447900
Os01g0128000	Os10g0490900
Os01g0128000	Os11g0116300
Os01g0128000	Os12g0226700
Os01g0128000	Os12g0450300
Os01g0128000	Os12g0476200
Os01g0191300	Os01g0627800
Os01g0191300	Os01g0778500
Os01g0191300	Os02g0508100
Os01g0191300	Os02g0532800
Os01g0191300	Os02g0575700
Os01g0191300	Os02g0715000
Os01g0191300	Os02g0719700
Os01g0191300	Os03g0232800
Os01g0191300	Os03g0379300
Os01g0191300	Os03g0592500
Os01g0191300	Os03g0595300
Os01g0191300	Os04g0414700
Os01g0191300	Os04g0456900
Os01g0191300	Os04g0545700
Os01g0191300	Os04g0604300
Os01g0191300	Os05g0331200
Os01g0191300	Os05g0361500
Os01g0191300	Os05g0568100
Os01g0191300	Os05g0578100
Os01g0191300	Os05g0579500
Os01g0191300	Os07g0158300
Os01g0191300	Os07g0412100
Os01g0191300	Os07g0475900
Os01g0191300	Os07g0668300
Os01g0191300	Os07g0677600
Os01g0191300	Os08g0104600
Os01g0191300	Os08g0353950
Os01g0191300	Os08g0470200
Os01g0191300	Os08g0520850
Os01g0191300	Os09g0506450
Os01g0191300	Os09g0543400
Os01g0191300	Os10g0144700
Os01g0191300	Os10g0393800
Os01g0191300	Os10g0486100
Os01g0191300	Os11g0492900
Os01g0191300	Os11g0701100
Os01g0191300	Os12g0211900
Os01g0191300	Os12g0599800
Os01g0192300	Os01g0102900
Os01g0192300	Os01g0111100
Os01g0192300	Os01g0222600
Os01g0192300	Os01g0227500
Os01g0192300	Os01g0248300
Os01g0192300	Os01g0260100
Os01g0192300	Os01g0266800
Os01g0192300	Os01g0524500
Os01g0192300	Os01g0725900
Os01g0192300	Os01g0773800
Os01g0192300	Os01g0940600
Os01g0192300	Os02g0120200
Os01g0192300	Os02g0325600
Os01g0192300	Os02g0522300
Os01g0192300	Os02g0525100
Os01g0192300	Os02g0612900
Os01g0192300	Os02g0666200
Os01g0192300	Os02g0668500
Os01g0192300	Os02g0671100
Os01g0192300	Os02g0744000
Os01g0192300	Os03g0108500
Os01g0192300	Os03g0210700
Os01g0192300	Os03g0223100
Os01g0192300	Os03g0595300
Os01g0192300	Os03g0626700
Os01g0192300	Os03g0663400
Os01g0192300	Os03g0732000
Os01g0192300	Os03g0844900
Os01g0192300	Os04g0137450
Os01g0192300	Os04g0323500
Os01g0192300	Os04g0616900
Os01g0192300	Os05g0244700
Os01g0192300	Os05g0261700
Os01g0192300	Os05g0387200
Os01g0192300	Os05g0438500
Os01g0192300	Os06g0122600
Os01g0192300	Os06g0203600
Os01g0192300	Os06g0211600
Os01g0192300	Os06g0234300
Os01g0192300	Os06g0265000
Os01g0192300	Os06g0288300
Os01g0192300	Os06g0329350
Os01g0192300	Os06g0331900
Os01g0192300	Os06g0484500
Os01g0192300	Os06g0641500
Os01g0192300	Os07g0102400
Os01g0192300	Os07g0148900
Os01g0192300	Os07g0162700
Os01g0192300	Os07g0190000
Os01g0192300	Os07g0212200
Os01g0192300	Os07g0287100
Os01g0192300	Os07g0469200
Os01g0192300	Os07g0541000
Os01g0192300	Os08g0139200
Os01g0192300	Os08g0429800
Os01g0192300	Os08g0550200
Os01g0192300	Os08g0553750
Os01g0192300	Os08g0557200
Os01g0192300	Os09g0329200
Os01g0192300	Os09g0517000
Os01g0192300	Os10g0130500
Os01g0192300	Os10g0153900
Os01g0192300	Os10g0320100
Os01g0192300	Os10g0481500
Os01g0192300	Os10g0506900
Os01g0192300	Os10g0507700
Os01g0192300	Os10g0536500
Os01g0192300	Os11g0274700
Os01g0192300	Os11g0300700
Os01g0192300	Os11g0438700
Os01g0192300	Os11g0549620
Os01g0192300	Os11g0591550
Os01g0192300	Os11g0683500
Os01g0192300	Os12g0458900
Os01g0665750	Os01g0368000
Os01g0665750	Os01g0597800
Os01g0665750	Os01g0624700
Os01g0665750	Os01g0719100
Os01g0665750	Os01g0770700
Os01g0665750	Os01g0827800
Os01g0665750	Os01g0842500
Os01g0665750	Os01g0957800
Os01g0665750	Os01g0963600
Os01g0665750	Os02g0202200
Os01g0665750	Os02g0209400
Os01g0665750	Os02g0671800
Os01g0665750	Os03g0256800
Os01g0665750	Os03g0267700
Os01g0665750	Os03g0351700
Os01g0665750	Os03g0360600
Os01g0665750	Os03g0386800
Os01g0665750	Os03g0575700
Os01g0665750	Os03g0656800
Os01g0665750	Os03g0659233
Os01g0665750	Os03g0731100
Os01g0665750	Os03g0790500
Os01g0665750	Os04g0175600
Os01g0665750	Os04g0186400
Os01g0665750	Os04g0371000
Os01g0665750	Os04g0375300
Os01g0665750	Os04g0380300
Os01g0665750	Os04g0394100
Os01g0665750	Os04g0611700
Os01g0665750	Os04g0652700
Os01g0665750	Os05g0111800
Os01g0665750	Os05g0136900
Os01g0665750	Os05g0142500
Os01g0665750	Os05g0199800
Os01g0665750	Os05g0361500
Os01g0665750	Os05g0372900
Os01g0665750	Os05g0382200
Os01g0665750	Os06g0279900
Os01g0665750	Os06g0291500
Os01g0665750	Os06g0329900
Os01g0665750	Os06g0336200
Os01g0665750	Os06g0500700
Os01g0665750	Os06g0535200
Os01g0665750	Os06g0547400
Os01g0665750	Os06g0573900
Os01g0665750	Os06g0603600
Os01g0665750	Os06g0705600
Os01g0665750	Os07g0536300
Os01g0665750	Os07g0624100
Os01g0665750	Os07g0662800
Os01g0665750	Os07g0694400
Os01g0665750	Os08g0141400
Os01g0665750	Os08g0150700
Os01g0665750	Os08g0521000
Os01g0665750	Os09g0324400
Os01g0665750	Os09g0339601
Os01g0665750	Os09g0400400
Os01g0665750	Os09g0491740
Os01g0665750	Os09g0569300
Os01g0665750	Os10g0144700
Os01g0665750	Os10g0389300
Os01g0665750	Os10g0394000
Os01g0665750	Os10g0400500
Os01g0665750	Os10g0419400
Os01g0665750	Os10g0452300
Os01g0665750	Os10g0470700
Os01g0665750	Os10g0530400
Os01g0665750	Os10g0556200
Os01g0665750	Os10g0576900
Os01g0665750	Os11g0146100
Os01g0665750	Os11g0256900
Os01g0665750	Os11g0274700
Os01g0665750	Os11g0670900
Os01g0665750	Os12g0123700
Os01g0665750	Os12g0246700
Os01g0665750	Os12g0485150
Os01g0734000	Os01g0597800
Os01g0734000	Os01g0624700
Os01g0734000	Os01g0719100
Os01g0734000	Os01g0827800
Os01g0734000	Os01g0957800
Os01g0734000	Os01g0963600
Os01g0734000	Os02g0202200
Os01g0734000	Os02g0209400
Os01g0734000	Os02g0671800
Os01g0734000	Os03g0192100
Os01g0734000	Os03g0277600
Os01g0734000	Os03g0386800
Os01g0734000	Os03g0575700
Os01g0734000	Os03g0608700
Os01g0734000	Os03g0731100
Os01g0734000	Os03g0826200
Os01g0734000	Os04g0175600
Os01g0734000	Os04g0371000
Os01g0734000	Os04g0375300
Os01g0734000	Os04g0394100
Os01g0734000	Os04g0611700
Os01g0734000	Os04g0652700
Os01g0734000	Os05g0111800
Os01g0734000	Os05g0114400
Os01g0734000	Os05g0136900
Os01g0734000	Os05g0142500
Os01g0734000	Os05g0199800
Os01g0734000	Os05g0361500
Os01g0734000	Os05g0372900
Os01g0734000	Os05g0382200
Os01g0734000	Os06g0329900
Os01g0734000	Os06g0336200
Os01g0734000	Os06g0500700
Os01g0734000	Os06g0547400
Os01g0734000	Os06g0594700
Os01g0734000	Os06g0641500
Os01g0734000	Os07g0624100
Os01g0734000	Os07g0662800
Os01g0734000	Os07g0694400
Os01g0734000	Os08g0150700
Os01g0734000	Os08g0521000
Os01g0734000	Os09g0324400
Os01g0734000	Os09g0339601
Os01g0734000	Os09g0343200
Os01g0734000	Os09g0400400
Os01g0734000	Os09g0491740
Os01g0734000	Os09g0569300
Os01g0734000	Os10g0100500
Os01g0734000	Os10g0144700
Os01g0734000	Os10g0389300
Os01g0734000	Os10g0394000
Os01g0734000	Os10g0452300
Os01g0734000	Os10g0470700
Os01g0734000	Os10g0530400
Os01g0734000	Os10g0556200
Os01g0734000	Os10g0576900
Os01g0734000	Os11g0146100
Os01g0734000	Os11g0637501
Os01g0734000	Os11g0670900
Os01g0859500	Os01g0179600
Os01g0859500	Os01g0615500
Os01g0859500	Os01g0886700
Os01g0859500	Os01g0941800
Os01g0859500	Os01g0954400
Os01g0859500	Os02g0503900
Os01g0859500	Os03g0154000
Os01g0859500	Os03g0244000
Os01g0859500	Os03g0271500
Os01g0859500	Os03g0351200
Os01g0859500	Os03g0563200
Os01g0859500	Os03g0618300
Os01g0859500	Os04g0330900
Os01g0859500	Os05g0198200
Os01g0859500	Os05g0269200
Os01g0859500	Os05g0325200
Os01g0859500	Os05g0401100
Os01g0859500	Os05g0560200
Os01g0859500	Os06g0113800
Os01g0859500	Os06g0557700
Os01g0859500	Os06g0706100
Os01g0859500	Os07g0186000
Os01g0859500	Os07g0190000
Os01g0859500	Os07g0241500
Os01g0859500	Os08g0547800
Os01g0859500	Os10g0447900
Os01g0859500	Os11g0184900
Os01g0859500	Os12g0482500
Os01g0971800	Os01g0281100
Os01g0971800	Os01g0687400
Os01g0971800	Os01g0935400
Os01g0971800	Os01g0971800
Os01g0971800	Os02g0102200
Os01g0971800	Os03g0793900
Os01g0971800	Os03g0812400
Os01g0971800	Os05g0576600
Os01g0971800	Os07g0533300
Os01g0971800	Os09g0570400
Os01g0971800	Os10g0574400
Os01g0971800	Os11g0484700
Os01g0971800	Os12g0470700
Os01g0971800	Os12g0628100
Os02g0203000	Os01g0135900
Os02g0203000	Os01g0257100
Os02g0203000	Os01g0501800
Os02g0203000	Os01g0600900
Os02g0203000	Os01g0719100
Os02g0203000	Os01g0720500
Os02g0203000	Os01g0720700
Os02g0203000	Os01g0803200
Os02g0203000	Os01g0866400
Os02g0203000	Os01g0886700
Os02g0203000	Os01g0941800
Os02g0203000	Os01g0957800
Os02g0203000	Os02g0137700
Os02g0203000	Os02g0177600
Os02g0203000	Os02g0178100
Os02g0203000	Os02g0261000
Os02g0203000	Os02g0503900
Os02g0203000	Os02g0517333
Os02g0203000	Os02g0551600
Os02g0203000	Os02g0640300
Os02g0203000	Os02g0685200
Os02g0203000	Os02g0733400
Os02g0203000	Os03g0141200
Os02g0203000	Os03g0154000
Os02g0203000	Os03g0171900
Os02g0203000	Os03g0238600
Os02g0203000	Os03g0245700
Os02g0203000	Os03g0595300
Os02g0203000	Os03g0663400
Os02g0203000	Os03g0685000
Os02g0203000	Os03g0758300
Os02g0203000	Os03g0828300
Os02g0203000	Os04g0186400
Os02g0203000	Os04g0330900
Os02g0203000	Os04g0394100
Os02g0203000	Os04g0433300
Os02g0203000	Os04g0481300
Os02g0203000	Os04g0486950
Os02g0203000	Os04g0538400
Os02g0203000	Os04g0606200
Os02g0203000	Os04g0652700
Os02g0203000	Os04g0670500
Os02g0203000	Os05g0269200
Os02g0203000	Os05g0325200
Os02g0203000	Os05g0404400
Os02g0203000	Os05g0490500
Os02g0203000	Os05g0499400
Os02g0203000	Os05g0560200
Os02g0203000	Os05g0586050
Os02g0203000	Os05g0591900
Os02g0203000	Os06g0115300
Os02g0203000	Os06g0210000
Os02g0203000	Os06g0331900
Os02g0203000	Os06g0335975
Os02g0203000	Os06g0600400
Os02g0203000	Os06g0654900
Os02g0203000	Os06g0692500
Os02g0203000	Os07g0108100
Os02g0203000	Os07g0115300
Os02g0203000	Os07g0119300
Os02g0203000	Os07g0162600
Os02g0203000	Os07g0169600
Os02g0203000	Os07g0171100
Os02g0203000	Os07g0186000
Os02g0203000	Os07g0241500
Os02g0203000	Os07g0448200
Os02g0203000	Os07g0577600
Os02g0203000	Os07g0598800
Os02g0203000	Os07g0678300
Os02g0203000	Os08g0150700
Os02g0203000	Os08g0288200
Os02g0203000	Os08g0545700
Os02g0203000	Os08g0547800
Os02g0203000	Os08g0553800
Os02g0203000	Os09g0246300
Os02g0203000	Os09g0354900
Os02g0203000	Os09g0481200
Os02g0203000	Os10g0178500
Os02g0203000	Os10g0463100
Os02g0203000	Os10g0502000
Os02g0203000	Os11g0151700
Os02g0203000	Os11g0282300
Os02g0203000	Os11g0521500
Os02g0203000	Os11g0614800
Os02g0203000	Os12g0102600
Os02g0203000	Os12g0411700
Os02g0203000	Os12g0459100
Os02g0203000	Os12g0516800
Os02g0203000	Os12g0626400
Os02g0325600	Os01g0136700
Os02g0325600	Os01g0191700
Os02g0325600	Os01g0221600
Os02g0325600	Os01g0624700
Os02g0325600	Os01g0650100
Os02g0325600	Os01g0871500
Os02g0325600	Os01g0950000
Os02g0325600	Os02g0202200
Os02g0325600	Os02g0226200
Os02g0325600	Os02g0538700
Os02g0325600	Os02g0652550
Os02g0325600	Os02g0717600
Os02g0325600	Os03g0155700
Os02g0325600	Os03g0238800
Os02g0325600	Os03g0293100
Os02g0325600	Os04g0178400
Os02g0325600	Os04g0394100
Os02g0325600	Os04g0538000
Os02g0325600	Os06g0112300
Os02g0325600	Os07g0129900
Os02g0325600	Os07g0187400
Os02g0325600	Os07g0227600
Os02g0325600	Os07g0599900
Os02g0325600	Os07g0600200
Os02g0325600	Os09g0298200
Os02g0325600	Os09g0346500
Os02g0325600	Os09g0530275
Os02g0325600	Os10g0116800
Os02g0325600	Os11g0434000
Os02g0635800	Os01g0108600
Os02g0635800	Os01g0121700
Os02g0635800	Os01g0138900
Os02g0635800	Os01g0152000
Os02g0635800	Os01g0179000
Os02g0635800	Os01g0195300
Os02g0635800	Os01g0286000
Os02g0635800	Os01g0547600
Os02g0635800	Os01g0607200
Os02g0635800	Os01g0803300
Os02g0635800	Os01g0883000
Os02g0635800	Os01g0883800
Os02g0635800	Os01g0893400
Os02g0635800	Os01g0939600
Os02g0635800	Os02g0115700
Os02g0635800	Os02g0120200
Os02g0635800	Os02g0129700
Os02g0635800	Os02g0137700
Os02g0635800	Os02g0173200
Os02g0635800	Os02g0589400
Os02g0635800	Os02g0649300
Os02g0635800	Os02g0822900
Os02g0635800	Os03g0256800
Os02g0635800	Os03g0305400
Os02g0635800	Os03g0327800
Os02g0635800	Os03g0340500
Os02g0635800	Os03g0386000
Os02g0635800	Os03g0413100
Os02g0635800	Os03g0572250
Os02g0635800	Os03g0575700
Os02g0635800	Os03g0592500
Os02g0635800	Os03g0643522
Os02g0635800	Os03g0649000
Os02g0635800	Os03g0815200
Os02g0635800	Os04g0136700
Os02g0635800	Os04g0411800
Os02g0635800	Os04g0456700
Os02g0635800	Os04g0506300
Os02g0635800	Os04g0585700
Os02g0635800	Os04g0614700
Os02g0635800	Os04g0617050
Os02g0635800	Os04g0630800
Os02g0635800	Os04g0680400
Os02g0635800	Os05g0114000
Os02g0635800	Os05g0135700
Os02g0635800	Os05g0164100
Os02g0635800	Os05g0454400
Os02g0635800	Os05g0464200
Os02g0635800	Os05g0519300
Os02g0635800	Os05g0519700
Os02g0635800	Os05g0586050
Os02g0635800	Os06g0101600
Os02g0635800	Os06g0146600
Os02g0635800	Os06g0179100
Os02g0635800	Os06g0181700
Os02g0635800	Os06g0233000
Os02g0635800	Os06g0288300
Os02g0635800	Os06g0329350
Os02g0635800	Os06g0335975
Os02g0635800	Os06g0472000
Os02g0635800	Os06g0600400
Os02g0635800	Os06g0654900
Os02g0635800	Os06g0685300
Os02g0635800	Os06g0691400
Os02g0635800	Os07g0124100
Os02g0635800	Os07g0169600
Os02g0635800	Os07g0178700
Os02g0635800	Os07g0241500
Os02g0635800	Os07g0509700
Os02g0635800	Os07g0537900
Os02g0635800	Os07g0561500
Os02g0635800	Os07g0582400
Os02g0635800	Os07g0670200
Os02g0635800	Os08g0243001
Os02g0635800	Os08g0288200
Os02g0635800	Os08g0502700
Os02g0635800	Os09g0371100
Os02g0635800	Os09g0445600
Os02g0635800	Os09g0540800
Os02g0635800	Os10g0113900
Os02g0635800	Os10g0469900
Os02g0635800	Os10g0479700
Os02g0635800	Os10g0483400
Os02g0635800	Os10g0493600
Os02g0635800	Os10g0580500
Os02g0635800	Os11g0146300
Os02g0635800	Os11g0147100
Os02g0635800	Os11g0156600
Os02g0635800	Os11g0184900
Os02g0635800	Os11g0216100
Os02g0635800	Os11g0242800
Os02g0635800	Os11g0244600
Os02g0635800	Os11g0549620
Os02g0635800	Os11g0683500
Os02g0635800	Os12g0168700
Os02g0635800	Os12g0204500
Os02g0635800	Os12g0244901
Os02g0635800	Os12g0443000
Os02g0635800	Os12g0458900
Os02g0635800	Os12g0503000
Os02g0635800	Os12g0554500
Os02g0635800	Os12g0575000
Os02g0635800	Os12g0634500
Os02g0685200	Os01g0102900
Os02g0685200	Os01g0127000
Os02g0685200	Os01g0142800
Os02g0685200	Os01g0159000
Os02g0685200	Os01g0303000
Os02g0685200	Os01g0368000
Os02g0685200	Os01g0537250
Os02g0685200	Os01g0563000
Os02g0685200	Os01g0585300
Os02g0685200	Os01g0692200
Os02g0685200	Os01g0902700
Os02g0685200	Os01g0908200
Os02g0685200	Os01g0912700
Os02g0685200	Os02g0102200
Os02g0685200	Os02g0137700
Os02g0685200	Os02g0187300
Os02g0685200	Os02g0525100
Os02g0685200	Os02g0590400
Os02g0685200	Os02g0671800
Os02g0685200	Os02g0695200
Os02g0685200	Os02g0744000
Os02g0685200	Os02g0754400
Os02g0685200	Os02g0776400
Os02g0685200	Os02g0808800
Os02g0685200	Os02g0811800
Os02g0685200	Os02g0821600
Os02g0685200	Os03g0116000
Os02g0685200	Os03g0216700
Os02g0685200	Os03g0271500
Os02g0685200	Os03g0277600
Os02g0685200	Os03g0305600
Os02g0685200	Os03g0336900
Os02g0685200	Os03g0351200
Os02g0685200	Os03g0375966
Os02g0685200	Os03g0764600
Os02g0685200	Os03g0786100
Os02g0685200	Os03g0826800
Os02g0685200	Os03g0844900
Os02g0685200	Os03g0848700
Os02g0685200	Os04g0137450
Os02g0685200	Os04g0322100
Os02g0685200	Os04g0323500
Os02g0685200	Os04g0359300
Os02g0685200	Os04g0395800
Os02g0685200	Os04g0495000
Os02g0685200	Os04g0616900
Os02g0685200	Os04g0640500
Os02g0685200	Os05g0359700
Os02g0685200	Os05g0387300
Os02g0685200	Os05g0565400
Os02g0685200	Os05g0578100
Os02g0685200	Os05g0579500
Os02g0685200	Os05g0591900
Os02g0685200	Os06g0199100
Os02g0685200	Os06g0285200
Os02g0685200	Os06g0326000
Os02g0685200	Os06g0349800
Os02g0685200	Os06g0700300
Os02g0685200	Os06g0729300
Os02g0685200	Os07g0201800
Os02g0685200	Os07g0435300
Os02g0685200	Os07g0599700
Os02g0685200	Os07g0628500
Os02g0685200	Os07g0631900
Os02g0685200	Os07g0643800
Os02g0685200	Os07g0683600
Os02g0685200	Os08g0189600
Os02g0685200	Os08g0369800
Os02g0685200	Os08g0435900
Os02g0685200	Os08g0518800
Os02g0685200	Os08g0547800
Os02g0685200	Os09g0266000
Os02g0685200	Os09g0413600
Os02g0685200	Os09g0434500
Os02g0685200	Os10g0140700
Os02g0685200	Os10g0178800
Os02g0685200	Os10g0419600
Os02g0685200	Os10g0503800
Os02g0685200	Os10g0506900
Os02g0685200	Os10g0512400
Os02g0685200	Os10g0516100
Os02g0685200	Os10g0550900
Os02g0685200	Os11g0153000
Os02g0685200	Os11g0177200
Os02g0685200	Os11g0616100
Os02g0685200	Os12g0222900
Os02g0685200	Os12g0576600
Os02g0695200	Os01g0127000
Os02g0695200	Os01g0268600
Os02g0695200	Os01g0303000
Os02g0695200	Os01g0329900
Os02g0695200	Os01g0512700
Os02g0695200	Os01g0668600
Os02g0695200	Os01g0703300
Os02g0695200	Os01g0803300
Os02g0695200	Os01g0823200
Os02g0695200	Os01g0831300
Os02g0695200	Os01g0869800
Os02g0695200	Os01g0926700
Os02g0695200	Os02g0177600
Os02g0695200	Os02g0201500
Os02g0695200	Os02g0465600
Os02g0695200	Os02g0514500
Os02g0695200	Os02g0533800
Os02g0695200	Os02g0626400
Os02g0695200	Os02g0627100
Os02g0695200	Os02g0738600
Os02g0695200	Os03g0116316
Os02g0695200	Os03g0167000
Os02g0695200	Os03g0196400
Os02g0695200	Os03g0238800
Os02g0695200	Os03g0277300
Os02g0695200	Os03g0291500
Os02g0695200	Os03g0300400
Os02g0695200	Os03g0375966
Os02g0695200	Os03g0389700
Os02g0695200	Os03g0592500
Os02g0695200	Os03g0687000
Os02g0695200	Os03g0700400
Os02g0695200	Os03g0721300
Os02g0695200	Os03g0765900
Os02g0695200	Os03g0815200
Os02g0695200	Os03g0847900
Os02g0695200	Os04g0349700
Os02g0695200	Os04g0368800
Os02g0695200	Os04g0506300
Os02g0695200	Os04g0594100
Os02g0695200	Os05g0191700
Os02g0695200	Os05g0350900
Os02g0695200	Os05g0427400
Os02g0695200	Os05g0457800
Os02g0695200	Os05g0458300
Os02g0695200	Os05g0576600
Os02g0695200	Os06g0185300
Os02g0695200	Os06g0185500
Os02g0695200	Os06g0218600
Os02g0695200	Os06g0234600
Os02g0695200	Os06g0270950
Os02g0695200	Os06g0274800
Os02g0695200	Os06g0691400
Os02g0695200	Os06g0710700
Os02g0695200	Os07g0103000
Os02g0695200	Os07g0442900
Os02g0695200	Os07g0467200
Os02g0695200	Os07g0558400
Os02g0695200	Os07g0599500
Os02g0695200	Os07g0599600
Os02g0695200	Os07g0599700
Os02g0695200	Os07g0617600
Os02g0695200	Os07g0624600
Os02g0695200	Os07g0628500
Os02g0695200	Os07g0638400
Os02g0695200	Os07g0668300
Os02g0695200	Os08g0140500
Os02g0695200	Os08g0157500
Os02g0695200	Os08g0201500
Os02g0695200	Os08g0335600
Os02g0695200	Os08g0344600
Os02g0695200	Os08g0435900
Os02g0695200	Os08g0447000
Os02g0695200	Os08g0448000
Os02g0695200	Os08g0499000
Os02g0695200	Os08g0521000
Os02g0695200	Os08g0546100
Os02g0695200	Os09g0379900
Os02g0695200	Os10g0137300
Os02g0695200	Os10g0164500
Os02g0695200	Os10g0317900
Os02g0695200	Os10g0413400
Os02g0695200	Os10g0467800
Os02g0695200	Os10g0516100
Os02g0695200	Os10g0532200
Os02g0695200	Os11g0160400
Os02g0695200	Os11g0242600
Os02g0695200	Os11g0258500
Os02g0695200	Os12g0115700
Os02g0695200	Os12g0135500
Os02g0695200	Os12g0168700
Os02g0695200	Os12g0470700
Os02g0695200	Os12g0482500
Os02g0695200	Os12g0485150
Os02g0695200	Os12g0516800
Os03g0327800	Os01g0327000
Os03g0327800	Os01g0962100
Os03g0327800	Os02g0541500
Os03g0327800	Os02g0638300
Os03g0327800	Os02g0671800
Os03g0327800	Os02g0751300
Os03g0327800	Os03g0184300
Os03g0327800	Os03g0563200
Os03g0327800	Os03g0571700
Os03g0327800	Os03g0619875
Os03g0327800	Os04g0380300
Os03g0327800	Os04g0415800
Os03g0327800	Os04g0594100
Os03g0327800	Os04g0630400
Os03g0327800	Os05g0369500
Os03g0327800	Os06g0234600
Os03g0327800	Os06g0646000
Os03g0327800	Os08g0369800
Os03g0327800	Os10g0388900
Os03g0327800	Os10g0390500
Os03g0327800	Os12g0198000
Os03g0624600	Os01g0195300
Os03g0624600	Os01g0597800
Os03g0624600	Os01g0627800
Os03g0624600	Os01g0772500
Os03g0624600	Os02g0102200
Os03g0624600	Os02g0191600
Os03g0624600	Os04g0414700
Os03g0624600	Os04g0415800
Os03g0624600	Os04g0545700
Os03g0624600	Os05g0331200
Os03g0624600	Os06g0188400
Os03g0624600	Os06g0595800
Os03g0624600	Os07g0556200
Os03g0624600	Os08g0531100
Os03g0624600	Os09g0324400
Os03g0624600	Os09g0327500
Os03g0624600	Os09g0550600
Os03g0624600	Os10g0527400
Os03g0624600	Os10g0528100
Os03g0624600	Os12g0108000
Os03g0624600	Os12g0615700
Os03g0720800	Os01g0369700
Os03g0720800	Os02g0232500
Os03g0720800	Os04g0391900
Os03g0720800	Os05g0404400
Os03g0720800	Os05g0454400
Os03g0720800	Os07g0287100
Os03g0777000	Os01g0221700
Os03g0777000	Os01g0752500
Os03g0777000	Os01g0805200
Os03g0777000	Os01g0805300
Os03g0777000	Os01g0902700
Os03g0777000	Os01g0962100
Os03g0777000	Os02g0129700
Os03g0777000	Os02g0234500
Os03g0777000	Os02g0615800
Os03g0777000	Os02g0686800
Os03g0777000	Os03g0117100
Os03g0777000	Os03g0216700
Os03g0777000	Os03g0375966
Os03g0777000	Os03g0571700
Os03g0777000	Os03g0711100
Os03g0777000	Os04g0330900
Os03g0777000	Os04g0394100
Os03g0777000	Os04g0396500
Os03g0777000	Os04g0423100
Os03g0777000	Os04g0583900
Os03g0777000	Os04g0652600
Os03g0777000	Os05g0226900
Os03g0777000	Os05g0368100
Os03g0777000	Os05g0390300
Os03g0777000	Os05g0591900
Os03g0777000	Os06g0203600
Os03g0777000	Os06g0349800
Os03g0777000	Os06g0651900
Os03g0777000	Os07g0258400
Os03g0777000	Os07g0541000
Os03g0777000	Os07g0564500
Os03g0777000	Os08g0101500
Os03g0777000	Os10g0444500
Os03g0777000	Os10g0463100
Os03g0777000	Os10g0483400
Os03g0777000	Os10g0506900
Os03g0777000	Os10g0554001
Os03g0777000	Os11g0700900
Os03g0777000	Os11g0701000
Os03g0777000	Os12g0290150
Os04g0594100	Os01g0127000
Os04g0594100	Os01g0268600
Os04g0594100	Os01g0284900
Os04g0594100	Os01g0329900
Os04g0594100	Os01g0369700
Os04g0594100	Os01g0512700
Os04g0594100	Os01g0645000
Os04g0594100	Os01g0648600
Os04g0594100	Os01g0668600
Os04g0594100	Os01g0750300
Os04g0594100	Os01g0806200
Os04g0594100	Os01g0823200
Os04g0594100	Os01g0831300
Os04g0594100	Os01g0883800
Os04g0594100	Os01g0930900
Os04g0594100	Os01g0956075
Os04g0594100	Os01g0956500
Os04g0594100	Os02g0151300
Os04g0594100	Os02g0177600
Os04g0594100	Os02g0178100
Os04g0594100	Os02g0201500
Os04g0594100	Os02g0272400
Os04g0594100	Os02g0465600
Os04g0594100	Os02g0503500
Os04g0594100	Os02g0533800
Os04g0594100	Os02g0626400
Os04g0594100	Os02g0627100
Os04g0594100	Os02g0697400
Os04g0594100	Os02g0738600
Os04g0594100	Os03g0116316
Os04g0594100	Os03g0131100
Os04g0594100	Os03g0155700
Os04g0594100	Os03g0167000
Os04g0594100	Os03g0256800
Os04g0594100	Os03g0277300
Os04g0594100	Os03g0281900
Os04g0594100	Os03g0291500
Os04g0594100	Os03g0300400
Os04g0594100	Os03g0375966
Os04g0594100	Os03g0379300
Os04g0594100	Os03g0389700
Os04g0594100	Os03g0401100
Os04g0594100	Os03g0580200
Os04g0594100	Os03g0592500
Os04g0594100	Os03g0663400
Os04g0594100	Os03g0687000
Os04g0594100	Os03g0700400
Os04g0594100	Os03g0721300
Os04g0594100	Os03g0736600
Os04g0594100	Os03g0760800
Os04g0594100	Os03g0765900
Os04g0594100	Os03g0815200
Os04g0594100	Os03g0826200
Os04g0594100	Os03g0847900
Os04g0594100	Os03g0859900
Os04g0594100	Os04g0271200
Os04g0594100	Os04g0456900
Os04g0594100	Os04g0459900
Os04g0594100	Os04g0506300
Os04g0594100	Os04g0509400
Os04g0594100	Os04g0518100
Os04g0594100	Os04g0594100
Os04g0594100	Os04g0613200
Os04g0594100	Os05g0135700
Os04g0594100	Os05g0136900
Os04g0594100	Os05g0151000
Os04g0594100	Os05g0186300
Os04g0594100	Os05g0261700
Os04g0594100	Os05g0427400
Os04g0594100	Os05g0534100
Os04g0594100	Os05g0556400
Os04g0594100	Os05g0576600
Os04g0594100	Os06g0109500
Os04g0594100	Os06g0179100
Os04g0594100	Os06g0181700
Os04g0594100	Os06g0185300
Os04g0594100	Os06g0185500
Os04g0594100	Os06g0218600
Os04g0594100	Os06g0234600
Os04g0594100	Os06g0270950
Os04g0594100	Os06g0274800
Os04g0594100	Os06g0483200
Os04g0594100	Os06g0600400
Os04g0594100	Os06g0693600
Os04g0594100	Os06g0699700
Os04g0594100	Os06g0710700
Os04g0594100	Os07g0103000
Os04g0594100	Os07g0212200
Os04g0594100	Os07g0442900
Os04g0594100	Os07g0467200
Os04g0594100	Os07g0558400
Os04g0594100	Os07g0599500
Os04g0594100	Os07g0599600
Os04g0594100	Os07g0599700
Os04g0594100	Os07g0603300
Os04g0594100	Os07g0604400
Os04g0594100	Os07g0617600
Os04g0594100	Os07g0628500
Os04g0594100	Os07g0638400
Os04g0594100	Os07g0668300
Os04g0594100	Os08g0140300
Os04g0594100	Os08g0140500
Os04g0594100	Os08g0157500
Os04g0594100	Os08g0201500
Os04g0594100	Os08g0335600
Os04g0594100	Os08g0344600
Os04g0594100	Os08g0345500
Os04g0594100	Os08g0447000
Os04g0594100	Os08g0448000
Os04g0594100	Os08g0499000
Os04g0594100	Os08g0511400
Os04g0594100	Os08g0521000
Os04g0594100	Os08g0546100
Os04g0594100	Os09g0379900
Os04g0594100	Os09g0472100
Os04g0594100	Os09g0544000
Os04g0594100	Os10g0137300
Os04g0594100	Os10g0164500
Os04g0594100	Os10g0317900
Os04g0594100	Os10g0413400
Os04g0594100	Os10g0467800
Os04g0594100	Os10g0512400
Os04g0594100	Os10g0521500
Os04g0594100	Os10g0532200
Os04g0594100	Os11g0156600
Os04g0594100	Os11g0160400
Os04g0594100	Os11g0183900
Os04g0594100	Os11g0215100
Os04g0594100	Os11g0242600
Os04g0594100	Os11g0290600
Os04g0594100	Os11g0455800
Os04g0594100	Os12g0125500
Os04g0594100	Os12g0168700
Os04g0594100	Os12g0470700
Os04g0594100	Os12g0482500
Os04g0594100	Os12g0516800
Os05g0183100	Os01g0124401
Os05g0183100	Os01g0195400
Os05g0183100	Os01g0368000
Os05g0183100	Os01g0597800
Os05g0183100	Os01g0624700
Os05g0183100	Os01g0719100
Os05g0183100	Os01g0734800
Os05g0183100	Os01g0827800
Os05g0183100	Os01g0940800
Os05g0183100	Os01g0941800
Os05g0183100	Os01g0957800
Os05g0183100	Os01g0963600
Os05g0183100	Os02g0182850
Os05g0183100	Os02g0202200
Os05g0183100	Os02g0207500
Os05g0183100	Os02g0209400
Os05g0183100	Os02g0586000
Os05g0183100	Os02g0671800
Os05g0183100	Os03g0154000
Os05g0183100	Os03g0192100
Os05g0183100	Os03g0223400
Os05g0183100	Os03g0236200
Os05g0183100	Os03g0256800
Os05g0183100	Os03g0267700
Os05g0183100	Os03g0351700
Os05g0183100	Os03g0360600
Os05g0183100	Os03g0386800
Os05g0183100	Os03g0608700
Os05g0183100	Os03g0656800
Os05g0183100	Os03g0659233
Os05g0183100	Os03g0731100
Os05g0183100	Os03g0790500
Os05g0183100	Os04g0142400
Os05g0183100	Os04g0175600
Os05g0183100	Os04g0186400
Os05g0183100	Os04g0371000
Os05g0183100	Os04g0375300
Os05g0183100	Os04g0394100
Os05g0183100	Os04g0417000
Os05g0183100	Os04g0542800
Os05g0183100	Os04g0567200
Os05g0183100	Os04g0611700
Os05g0183100	Os04g0652700
Os05g0183100	Os05g0111800
Os05g0183100	Os05g0136900
Os05g0183100	Os05g0142500
Os05g0183100	Os05g0153000
Os05g0183100	Os05g0199800
Os05g0183100	Os05g0368100
Os05g0183100	Os05g0372900
Os05g0183100	Os05g0382200
Os05g0183100	Os05g0554000
Os05g0183100	Os05g0561400
Os05g0183100	Os06g0279900
Os05g0183100	Os06g0291500
Os05g0183100	Os06g0295000
Os05g0183100	Os06g0329900
Os05g0183100	Os06g0336200
Os05g0183100	Os06g0500700
Os05g0183100	Os06g0535200
Os05g0183100	Os06g0537300
Os05g0183100	Os06g0547400
Os05g0183100	Os06g0608700
Os05g0183100	Os06g0641500
Os05g0183100	Os07g0536300
Os05g0183100	Os07g0548300
Os05g0183100	Os07g0598800
Os05g0183100	Os07g0624100
Os05g0183100	Os07g0662800
Os05g0183100	Os07g0694400
Os05g0183100	Os08g0141400
Os05g0183100	Os08g0150700
Os05g0183100	Os08g0409900
Os05g0183100	Os08g0433200
Os05g0183100	Os08g0521000
Os05g0183100	Os09g0110300
Os05g0183100	Os09g0324400
Os05g0183100	Os09g0332100
Os05g0183100	Os09g0339000
Os05g0183100	Os09g0339601
Os05g0183100	Os09g0400400
Os05g0183100	Os09g0472100
Os05g0183100	Os09g0491740
Os05g0183100	Os09g0569300
Os05g0183100	Os10g0144700
Os05g0183100	Os10g0389300
Os05g0183100	Os10g0394000
Os05g0183100	Os10g0400500
Os05g0183100	Os10g0419400
Os05g0183100	Os10g0452300
Os05g0183100	Os10g0470700
Os05g0183100	Os10g0530400
Os05g0183100	Os10g0556200
Os05g0183100	Os10g0576900
Os05g0183100	Os11g0146100
Os05g0183100	Os11g0256900
Os05g0183100	Os11g0289700
Os05g0183100	Os11g0493100
Os05g0183100	Os11g0670900
Os05g0183100	Os12g0123700
Os05g0183100	Os12g0127800
Os05g0183100	Os12g0246700
Os06g0208100	Os01g0106300
Os06g0208100	Os01g0320400
Os06g0208100	Os01g0660200
Os06g0208100	Os01g0674400
Os06g0208100	Os02g0129700
Os06g0208100	Os02g0187300
Os06g0208100	Os02g0439200
Os06g0208100	Os02g0565600
Os06g0208100	Os02g0592200
Os06g0208100	Os02g0620600
Os06g0208100	Os02g0710300
Os06g0208100	Os03g0438200
Os06g0208100	Os03g0558700
Os06g0208100	Os03g0626500
Os06g0208100	Os03g0778100
Os06g0208100	Os04g0422000
Os06g0208100	Os04g0604300
Os06g0208100	Os05g0163300
Os06g0208100	Os05g0454500
Os06g0208100	Os06g0201000
Os06g0208100	Os06g0210000
Os06g0208100	Os06g0234400
Os06g0208100	Os06g0633100
Os06g0208100	Os06g0713800
Os06g0208100	Os07g0540600
Os06g0208100	Os07g0605400
Os06g0208100	Os07g0644200
Os06g0208100	Os08g0375400
Os06g0208100	Os08g0447000
Os06g0208100	Os08g0560900
Os06g0208100	Os09g0437500
Os06g0208100	Os09g0472100
Os06g0208100	Os10g0148400
Os06g0208100	Os10g0171500
Os06g0208100	Os11g0141333
Os06g0208100	Os11g0154500
Os06g0208100	Os12g0221600
Os06g0208100	Os12g0459100
Os06g0208100	Os12g0479100
Os06g0208100	Os12g0576600
Os06g0348800	Os01g0151400
Os06g0348800	Os01g0155800
Os06g0348800	Os01g0266800
Os06g0348800	Os01g0309800
Os06g0348800	Os01g0357200
Os06g0348800	Os01g0650100
Os06g0348800	Os01g0681700
Os06g0348800	Os02g0129700
Os06g0348800	Os02g0171100
Os06g0348800	Os02g0623600
Os06g0348800	Os02g0704900
Os06g0348800	Os02g0820200
Os06g0348800	Os03g0171900
Os06g0348800	Os03g0332533
Os06g0348800	Os03g0336900
Os06g0348800	Os03g0684700
Os06g0348800	Os03g0823400
Os06g0348800	Os04g0534600
Os06g0348800	Os04g0614700
Os06g0348800	Os04g0635500
Os06g0348800	Os04g0649600
Os06g0348800	Os05g0194900
Os06g0348800	Os05g0198200
Os06g0348800	Os05g0576600
Os06g0348800	Os06g0304600
Os06g0348800	Os06g0495800
Os06g0348800	Os06g0528700
Os06g0348800	Os06g0699700
Os06g0348800	Os07g0624600
Os06g0348800	Os07g0656700
Os06g0348800	Os08g0200300
Os06g0348800	Os09g0266000
Os06g0348800	Os09g0341100
Os06g0348800	Os10g0438800
Os06g0348800	Os10g0539200
Os06g0348800	Os10g0556200
Os06g0348800	Os10g0569400
Os06g0348800	Os11g0115100
Os06g0348800	Os12g0190200
Os06g0348800	Os12g0265100
Os06g0348800	Os12g0576600
Os06g0348800	Os12g0628100
Os06g0649000	Os01g0124100
Os06g0649000	Os01g0971800
Os06g0649000	Os02g0136000
Os06g0649000	Os04g0472200
Os06g0649000	Os04g0640900
Os06g0649000	Os07g0169600
Os06g0649000	Os07g0190000
Os06g0649000	Os07g0604600
Os06g0649000	Os07g0604700
Os06g0649000	Os07g0650100
Os06g0649000	Os08g0150700
Os06g0649000	Os08g0151900
Os06g0649000	Os08g0425300
Os06g0649000	Os11g0184900
Os06g0649000	Os12g0610100
Os06g0703900	Os01g0102900
Os06g0703900	Os01g0183600
Os06g0703900	Os01g0192300
Os06g0703900	Os01g0279100
Os06g0703900	Os01g0605700
Os06g0703900	Os01g0624700
Os06g0703900	Os01g0750300
Os06g0703900	Os01g0896200
Os06g0703900	Os01g0912700
Os06g0703900	Os02g0136000
Os06g0703900	Os02g0155750
Os06g0703900	Os02g0179200
Os06g0703900	Os02g0187300
Os06g0703900	Os02g0285900
Os06g0703900	Os03g0360600
Os06g0703900	Os03g0397700
Os06g0703900	Os03g0416350
Os06g0703900	Os03g0586500
Os06g0703900	Os03g0647600
Os06g0703900	Os03g0684700
Os06g0703900	Os04g0507100
Os06g0703900	Os04g0611267
Os06g0703900	Os05g0244700
Os06g0703900	Os06g0104900
Os06g0703900	Os06g0287700
Os06g0703900	Os06g0520733
Os06g0703900	Os07g0258400
Os06g0703900	Os07g0624600
Os06g0703900	Os08g0104600
Os06g0703900	Os08g0349300
Os06g0703900	Os08g0373000
Os06g0703900	Os08g0521800
Os06g0703900	Os09g0250700
Os06g0703900	Os09g0437500
Os06g0703900	Os09g0556400
Os06g0703900	Os09g0572800
Os06g0703900	Os10g0180800
Os06g0703900	Os11g0108800
Os06g0703900	Os11g0306400
Os06g0703900	Os12g0141000
Os06g0703900	Os12g0204500
Os06g0703900	Os12g0245700
Os06g0703900	Os12g0281600
Os06g0703900	Os12g0532500
Os06g0703900	Os12g0626400
Os06g0712700	Os01g0102900
Os06g0712700	Os01g0262500
Os06g0712700	Os01g0266100
Os06g0712700	Os01g0281100
Os06g0712700	Os01g0281600
Os06g0712700	Os01g0326300
Os06g0712700	Os01g0607000
Os06g0712700	Os01g0649900
Os06g0712700	Os01g0827800
Os06g0712700	Os01g0882800
Os06g0712700	Os01g0963600
Os06g0712700	Os02g0102200
Os06g0712700	Os02g0131800
Os06g0712700	Os02g0197600
Os06g0712700	Os02g0250400
Os06g0712700	Os02g0460200
Os06g0712700	Os02g0643500
Os06g0712700	Os02g0695200
Os06g0712700	Os02g0753000
Os06g0712700	Os02g0782900
Os06g0712700	Os03g0128800
Os06g0712700	Os03g0130400
Os06g0712700	Os03g0131200
Os06g0712700	Os03g0336900
Os06g0712700	Os03g0704100
Os06g0712700	Os03g0805600
Os06g0712700	Os03g0827900
Os06g0712700	Os03g0852800
Os06g0712700	Os04g0381700
Os06g0712700	Os04g0486900
Os06g0712700	Os04g0611267
Os06g0712700	Os04g0681500
Os06g0712700	Os05g0360400
Os06g0712700	Os05g0366000
Os06g0712700	Os05g0370300
Os06g0712700	Os05g0433400
Os06g0712700	Os05g0481900
Os06g0712700	Os05g0514400
Os06g0712700	Os05g0591900
Os06g0712700	Os06g0102100
Os06g0712700	Os06g0185300
Os06g0712700	Os06g0196200
Os06g0712700	Os06g0211600
Os06g0712700	Os06g0218600
Os06g0712700	Os06g0560300
Os06g0712700	Os06g0604600
Os06g0712700	Os06g0659200
Os06g0712700	Os06g0691400
Os06g0712700	Os07g0123200
Os06g0712700	Os07g0165200
Os06g0712700	Os07g0539900
Os06g0712700	Os07g0548300
Os06g0712700	Os07g0558400
Os06g0712700	Os07g0598800
Os06g0712700	Os08g0125300
Os06g0712700	Os08g0433200
Os06g0712700	Os08g0434300
Os06g0712700	Os09g0442100
Os06g0712700	Os09g0544400
Os06g0712700	Os09g0549450
Os06g0712700	Os10g0450400
Os06g0712700	Os10g0519300
Os06g0712700	Os10g0536500
Os06g0712700	Os10g0550900
Os06g0712700	Os10g0569400
Os06g0712700	Os11g0105750
Os06g0712700	Os11g0155100
Os06g0712700	Os11g0180100
Os06g0712700	Os12g0111900
Os06g0712700	Os12g0150500
Os06g0712700	Os12g0411700
Os06g0712700	Os12g0482500
Os06g0712700	Os12g0516800
Os06g0712700	Os12g0575000
Os07g0497500	Os01g0127000
Os07g0497500	Os01g0268600
Os07g0497500	Os01g0303000
Os07g0497500	Os01g0512700
Os07g0497500	Os01g0555200
Os07g0497500	Os01g0595600
Os07g0497500	Os01g0703300
Os07g0497500	Os01g0748950
Os07g0497500	Os01g0806200
Os07g0497500	Os01g0831300
Os07g0497500	Os01g0869800
Os07g0497500	Os01g0930900
Os07g0497500	Os02g0171100
Os07g0497500	Os02g0178100
Os07g0497500	Os02g0201500
Os07g0497500	Os02g0202200
Os07g0497500	Os02g0208500
Os07g0497500	Os02g0218700
Os07g0497500	Os02g0503500
Os07g0497500	Os02g0514500
Os07g0497500	Os02g0626400
Os07g0497500	Os02g0627100
Os07g0497500	Os02g0697400
Os07g0497500	Os03g0110900
Os07g0497500	Os03g0206400
Os07g0497500	Os03g0238800
Os07g0497500	Os03g0277300
Os07g0497500	Os03g0285300
Os07g0497500	Os03g0294100
Os07g0497500	Os03g0351700
Os07g0497500	Os03g0405900
Os07g0497500	Os03g0592500
Os07g0497500	Os03g0687000
Os07g0497500	Os03g0700400
Os07g0497500	Os03g0725200
Os07g0497500	Os03g0815200
Os07g0497500	Os03g0847900
Os07g0497500	Os04g0178300
Os07g0497500	Os04g0408600
Os07g0497500	Os04g0454200
Os07g0497500	Os04g0594100
Os07g0497500	Os05g0350900
Os07g0497500	Os05g0355800
Os07g0497500	Os05g0387200
Os07g0497500	Os05g0424700
Os07g0497500	Os05g0427400
Os07g0497500	Os05g0499400
Os07g0497500	Os05g0563000
Os07g0497500	Os05g0576600
Os07g0497500	Os06g0102100
Os07g0497500	Os06g0185500
Os07g0497500	Os06g0229400
Os07g0497500	Os06g0234600
Os07g0497500	Os06g0270950
Os07g0497500	Os06g0274800
Os07g0497500	Os06g0483200
Os07g0497500	Os06g0504900
Os07g0497500	Os06g0621600
Os07g0497500	Os06g0691400
Os07g0497500	Os06g0705100
Os07g0497500	Os07g0102400
Os07g0497500	Os07g0124900
Os07g0497500	Os07g0125500
Os07g0497500	Os07g0126301
Os07g0497500	Os07g0171100
Os07g0497500	Os07g0599600
Os07g0497500	Os07g0617600
Os07g0497500	Os07g0668300
Os07g0497500	Os08g0140300
Os07g0497500	Os08g0157500
Os07g0497500	Os08g0201500
Os07g0497500	Os08g0298700
Os07g0497500	Os08g0344600
Os07g0497500	Os08g0435900
Os07g0497500	Os08g0447000
Os07g0497500	Os08g0448000
Os07g0497500	Os08g0521000
Os07g0497500	Os10g0164500
Os07g0497500	Os10g0317900
Os07g0497500	Os10g0352000
Os07g0497500	Os10g0467800
Os07g0497500	Os10g0516100
Os07g0497500	Os10g0532200
Os07g0497500	Os10g0532300
Os07g0497500	Os11g0156600
Os07g0497500	Os11g0180900
Os07g0497500	Os11g0258500
Os07g0497500	Os12g0115700
Os07g0497500	Os12g0168700
Os07g0497500	Os12g0482500
Os07g0497500	Os12g0485150
Os07g0497500	Os12g0548700
Os07g0497500	Os12g0599700
Os11g0242300	Os01g0102900
Os11g0242300	Os01g0110100
Os11g0242300	Os01g0127000
Os11g0242300	Os01g0128200
Os11g0242300	Os01g0135900
Os11g0242300	Os01g0138900
Os11g0242300	Os01g0142100
Os11g0242300	Os01g0142800
Os11g0242300	Os01g0152000
Os11g0242300	Os01g0179600
Os11g0242300	Os01g0195300
Os11g0242300	Os01g0200600
Os11g0242300	Os01g0202800
Os11g0242300	Os01g0221700
Os11g0242300	Os01g0222600
Os11g0242300	Os01g0246400
Os11g0242300	Os01g0257100
Os11g0242300	Os01g0268600
Os11g0242300	Os01g0280500
Os11g0242300	Os01g0286000
Os11g0242300	Os01g0288200
Os11g0242300	Os01g0289600
Os11g0242300	Os01g0299300
Os11g0242300	Os01g0303800
Os11g0242300	Os01g0306400
Os11g0242300	Os01g0310100
Os11g0242300	Os01g0329900
Os11g0242300	Os01g0368000
Os11g0242300	Os01g0392600
Os11g0242300	Os01g0512700
Os11g0242300	Os01g0524500
Os11g0242300	Os01g0547600
Os11g0242300	Os01g0554150
Os11g0242300	Os01g0588100
Os11g0242300	Os01g0609200
Os11g0242300	Os01g0621900
Os11g0242300	Os01g0635200
Os11g0242300	Os01g0649400
Os11g0242300	Os01g0660200
Os11g0242300	Os01g0666600
Os11g0242300	Os01g0692000
Os11g0242300	Os01g0720700
Os11g0242300	Os01g0750300
Os11g0242300	Os01g0752500
Os11g0242300	Os01g0757900
Os11g0242300	Os01g0758000
Os11g0242300	Os01g0770700
Os11g0242300	Os01g0773700
Os11g0242300	Os01g0783100
Os11g0242300	Os01g0802600
Os11g0242300	Os01g0803200
Os11g0242300	Os01g0805300
Os11g0242300	Os01g0825800
Os11g0242300	Os01g0827800
Os11g0242300	Os01g0842400
Os11g0242300	Os01g0848200
Os11g0242300	Os01g0866400
Os11g0242300	Os01g0871600
Os11g0242300	Os01g0881900
Os11g0242300	Os01g0883000
Os11g0242300	Os01g0886700
Os11g0242300	Os01g0912700
Os11g0242300	Os01g0915401
Os11g0242300	Os01g0924966
Os11g0242300	Os01g0936000
Os11g0242300	Os01g0937100
Os11g0242300	Os01g0938100
Os11g0242300	Os01g0960600
Os11g0242300	Os01g0962100
Os11g0242300	Os02g0106600
Os11g0242300	Os02g0120200
Os11g0242300	Os02g0129700
Os11g0242300	Os02g0136000
Os11g0242300	Os02g0136900
Os11g0242300	Os02g0137700
Os11g0242300	Os02g0171100
Os11g0242300	Os02g0173200
Os11g0242300	Os02g0176900
Os11g0242300	Os02g0177600
Os11g0242300	Os02g0187300
Os11g0242300	Os02g0199800
Os11g0242300	Os02g0202200
Os11g0242300	Os02g0204400
Os11g0242300	Os02g0215700
Os11g0242300	Os02g0218700
Os11g0242300	Os02g0226200
Os11g0242300	Os02g0234500
Os11g0242300	Os02g0247800
Os11g0242300	Os02g0261000
Os11g0242300	Os02g0272400
Os11g0242300	Os02g0280200
Os11g0242300	Os02g0285800
Os11g0242300	Os02g0285900
Os11g0242300	Os02g0326200
Os11g0242300	Os02g0503500
Os11g0242300	Os02g0518600
Os11g0242300	Os02g0522300
Os11g0242300	Os02g0529800
Os11g0242300	Os02g0541500
Os11g0242300	Os02g0551600
Os11g0242300	Os02g0553200
Os11g0242300	Os02g0595200
Os11g0242300	Os02g0610700
Os11g0242300	Os02g0610800
Os11g0242300	Os02g0620600
Os11g0242300	Os02g0623300
Os11g0242300	Os02g0623600
Os11g0242300	Os02g0626400
Os11g0242300	Os02g0628200
Os11g0242300	Os02g0635800
Os11g0242300	Os02g0697500
Os11g0242300	Os02g0703600
Os11g0242300	Os02g0705100
Os11g0242300	Os02g0720400
Os11g0242300	Os02g0725200
Os11g0242300	Os02g0729400
Os11g0242300	Os02g0732800
Os11g0242300	Os02g0733500
Os11g0242300	Os02g0750200
Os11g0242300	Os02g0753000
Os11g0242300	Os02g0753800
Os11g0242300	Os02g0763501
Os11g0242300	Os02g0776400
Os11g0242300	Os02g0783700
Os11g0242300	Os02g0802700
Os11g0242300	Os02g0815300
Os11g0242300	Os02g0821600
Os11g0242300	Os03g0116000
Os11g0242300	Os03g0116316
Os11g0242300	Os03g0117100
Os11g0242300	Os03g0130400
Os11g0242300	Os03g0131200
Os11g0242300	Os03g0146500
Os11g0242300	Os03g0151500
Os11g0242300	Os03g0156300
Os11g0242300	Os03g0167000
Os11g0242300	Os03g0170900
Os11g0242300	Os03g0186900
Os11g0242300	Os03g0198300
Os11g0242300	Os03g0206400
Os11g0242300	Os03g0215700
Os11g0242300	Os03g0229500
Os11g0242300	Os03g0256800
Os11g0242300	Os03g0263300
Os11g0242300	Os03g0277300
Os11g0242300	Os03g0278900
Os11g0242300	Os03g0287800
Os11g0242300	Os03g0304100
Os11g0242300	Os03g0306800
Os11g0242300	Os03g0308800
Os11g0242300	Os03g0323200
Os11g0242300	Os03g0327800
Os11g0242300	Os03g0332533
Os11g0242300	Os03g0343900
Os11g0242300	Os03g0351200
Os11g0242300	Os03g0375966
Os11g0242300	Os03g0385100
Os11g0242300	Os03g0389700
Os11g0242300	Os03g0400700
Os11g0242300	Os03g0405900
Os11g0242300	Os03g0406100
Os11g0242300	Os03g0413100
Os11g0242300	Os03g0416350
Os11g0242300	Os03g0438200
Os11g0242300	Os03g0558700
Os11g0242300	Os03g0559700
Os11g0242300	Os03g0580200
Os11g0242300	Os03g0595600
Os11g0242300	Os03g0643522
Os11g0242300	Os03g0643900
Os11g0242300	Os03g0649000
Os11g0242300	Os03g0692000
Os11g0242300	Os03g0694500
Os11g0242300	Os03g0707250
Os11g0242300	Os03g0711650
Os11g0242300	Os03g0718800
Os11g0242300	Os03g0739700
Os11g0242300	Os03g0746500
Os11g0242300	Os03g0758300
Os11g0242300	Os03g0768900
Os11g0242300	Os03g0775000
Os11g0242300	Os03g0778100
Os11g0242300	Os03g0793900
Os11g0242300	Os03g0804900
Os11g0242300	Os03g0809000
Os11g0242300	Os03g0823800
Os11g0242300	Os03g0826200
Os11g0242300	Os03g0827900
Os11g0242300	Os03g0828300
Os11g0242300	Os03g0838400
Os11g0242300	Os03g0844900
Os11g0242300	Os03g0849900
Os11g0242300	Os03g0850400
Os11g0242300	Os03g0852800
Os11g0242300	Os03g0854000
Os11g0242300	Os04g0137450
Os11g0242300	Os04g0304200
Os11g0242300	Os04g0316200
Os11g0242300	Os04g0322100
Os11g0242300	Os04g0325300
Os11g0242300	Os04g0330900
Os11g0242300	Os04g0337500
Os11g0242300	Os04g0339400
Os11g0242300	Os04g0385900
Os11g0242300	Os04g0391900
Os11g0242300	Os04g0394100
Os11g0242300	Os04g0396500
Os11g0242300	Os04g0403701
Os11g0242300	Os04g0414700
Os11g0242300	Os04g0416900
Os11g0242300	Os04g0433300
Os11g0242300	Os04g0436000
Os11g0242300	Os04g0444400
Os11g0242300	Os04g0456900
Os11g0242300	Os04g0459500
Os11g0242300	Os04g0483500
Os11g0242300	Os04g0486950
Os11g0242300	Os04g0497700
Os11g0242300	Os04g0500400
Os11g0242300	Os04g0507100
Os11g0242300	Os04g0518100
Os11g0242300	Os04g0521100
Os11g0242300	Os04g0542800
Os11g0242300	Os04g0543600
Os11g0242300	Os04g0558700
Os11g0242300	Os04g0590800
Os11g0242300	Os04g0604300
Os11g0242300	Os04g0606200
Os11g0242300	Os04g0611267
Os11g0242300	Os04g0643500
Os11g0242300	Os04g0649600
Os11g0242300	Os04g0652600
Os11g0242300	Os04g0652700
Os11g0242300	Os04g0653700
Os11g0242300	Os04g0658300
Os11g0242300	Os04g0664500
Os11g0242300	Os04g0670500
Os11g0242300	Os04g0674100
Os11g0242300	Os05g0110100
Os11g0242300	Os05g0111800
Os11g0242300	Os05g0114000
Os11g0242300	Os05g0123000
Os11g0242300	Os05g0135700
Os11g0242300	Os05g0142500
Os11g0242300	Os05g0151000
Os11g0242300	Os05g0153000
Os11g0242300	Os05g0163300
Os11g0242300	Os05g0164100
Os11g0242300	Os05g0191700
Os11g0242300	Os05g0194900
Os11g0242300	Os05g0198200
Os11g0242300	Os05g0220500
Os11g0242300	Os05g0269200
Os11g0242300	Os05g0299600
Os11g0242300	Os05g0325200
Os11g0242300	Os05g0331200
Os11g0242300	Os05g0350900
Os11g0242300	Os05g0356700
Os11g0242300	Os05g0359700
Os11g0242300	Os05g0368100
Os11g0242300	Os05g0382200
Os11g0242300	Os05g0390300
Os11g0242300	Os05g0399300
Os11g0242300	Os05g0409500
Os11g0242300	Os05g0427400
Os11g0242300	Os05g0433400
Os11g0242300	Os05g0454400
Os11g0242300	Os05g0458300
Os11g0242300	Os05g0464200
Os11g0242300	Os05g0473000
Os11g0242300	Os05g0475400
Os11g0242300	Os05g0481900
Os11g0242300	Os05g0490900
Os11g0242300	Os05g0506000
Os11g0242300	Os05g0528500
Os11g0242300	Os05g0554000
Os11g0242300	Os05g0555450
Os11g0242300	Os05g0559350
Os11g0242300	Os05g0560200
Os11g0242300	Os05g0575000
Os11g0242300	Os05g0586600
Os11g0242300	Os06g0132550
Os11g0242300	Os06g0146600
Os11g0242300	Os06g0154400
Os11g0242300	Os06g0157900
Os11g0242300	Os06g0175800
Os11g0242300	Os06g0179100
Os11g0242300	Os06g0185400
Os11g0242300	Os06g0187500
Os11g0242300	Os06g0191800
Os11g0242300	Os06g0199100
Os11g0242300	Os06g0201000
Os11g0242300	Os06g0204400
Os11g0242300	Os06g0208100
Os11g0242300	Os06g0215900
Os11g0242300	Os06g0218300
Os11g0242300	Os06g0229400
Os11g0242300	Os06g0233000
Os11g0242300	Os06g0234400
Os11g0242300	Os06g0234600
Os11g0242300	Os06g0270950
Os11g0242300	Os06g0285200
Os11g0242300	Os06g0286146
Os11g0242300	Os06g0287200
Os11g0242300	Os06g0295000
Os11g0242300	Os06g0302000
Os11g0242300	Os06g0307900
Os11g0242300	Os06g0329900
Os11g0242300	Os06g0484500
Os11g0242300	Os06g0495800
Os11g0242300	Os06g0496800
Os11g0242300	Os06g0504900
Os11g0242300	Os06g0532500
Os11g0242300	Os06g0534500
Os11g0242300	Os06g0536100
Os11g0242300	Os06g0537300
Os11g0242300	Os06g0539500
Os11g0242300	Os06g0569500
Os11g0242300	Os06g0595800
Os11g0242300	Os06g0600400
Os11g0242300	Os06g0603600
Os11g0242300	Os06g0604600
Os11g0242300	Os06g0627500
Os11g0242300	Os06g0632400
Os11g0242300	Os06g0633100
Os11g0242300	Os06g0659200
Os11g0242300	Os06g0660400
Os11g0242300	Os06g0663000
Os11g0242300	Os06g0667100
Os11g0242300	Os06g0685300
Os11g0242300	Os06g0686500
Os11g0242300	Os06g0693600
Os11g0242300	Os06g0696566
Os11g0242300	Os06g0699301
Os11g0242300	Os06g0699700
Os11g0242300	Os06g0700300
Os11g0242300	Os06g0710300
Os11g0242300	Os06g0710700
Os11g0242300	Os07g0100300
Os11g0242300	Os07g0115300
Os11g0242300	Os07g0124100
Os11g0242300	Os07g0127600
Os11g0242300	Os07g0126500
Os11g0242300	Os07g0134000
Os11g0242300	Os07g0142700
Os11g0242300	Os07g0153000
Os11g0242300	Os07g0154100
Os11g0242300	Os07g0158300
Os11g0242300	Os07g0162700
Os11g0242300	Os07g0170000
Os11g0242300	Os07g0171100
Os11g0242300	Os07g0178600
Os11g0242300	Os07g0178700
Os11g0242300	Os07g0178800
Os11g0242300	Os07g0190000
Os11g0242300	Os07g0212200
Os11g0242300	Os07g0214900
Os11g0242300	Os07g0227600
Os11g0242300	Os07g0241500
Os11g0242300	Os07g0277200
Os11g0242300	Os07g0297500
Os11g0242300	Os07g0435300
Os11g0242300	Os07g0469100
Os11g0242300	Os07g0475900
Os11g0242300	Os07g0509700
Os11g0242300	Os07g0536300
Os11g0242300	Os07g0540500
Os11g0242300	Os07g0541000
Os11g0242300	Os07g0541200
Os11g0242300	Os07g0548300
Os11g0242300	Os07g0558400
Os11g0242300	Os07g0559100
Os11g0242300	Os07g0561500
Os11g0242300	Os07g0562700
Os11g0242300	Os07g0571300
Os11g0242300	Os07g0582500
Os11g0242300	Os07g0599300
Os11g0242300	Os07g0604400
Os11g0242300	Os07g0617600
Os11g0242300	Os07g0624600
Os11g0242300	Os07g0628500
Os11g0242300	Os07g0635300
Os11g0242300	Os07g0638100
Os11g0242300	Os07g0661000
Os11g0242300	Os07g0673900
Os11g0242300	Os07g0693100
Os11g0242300	Os08g0125300
Os11g0242300	Os08g0141400
Os11g0242300	Os08g0148267
Os11g0242300	Os08g0150700
Os11g0242300	Os08g0153900
Os11g0242300	Os08g0157500
Os11g0242300	Os08g0183900
Os11g0242300	Os08g0191900
Os11g0242300	Os08g0201700
Os11g0242300	Os08g0237800
Os11g0242300	Os08g0238500
Os11g0242300	Os08g0256000
Os11g0242300	Os08g0288200
Os11g0242300	Os08g0299400
Os11g0242300	Os08g0332100
Os11g0242300	Os08g0342300
Os11g0242300	Os08g0344600
Os11g0242300	Os08g0345500
Os11g0242300	Os08g0375400
Os11g0242300	Os08g0382400
Os11g0242300	Os08g0392100
Os11g0242300	Os08g0409900
Os11g0242300	Os08g0425300
Os11g0242300	Os08g0429800
Os11g0242300	Os08g0434300
Os11g0242300	Os08g0435900
Os11g0242300	Os08g0448000
Os11g0242300	Os08g0498400
Os11g0242300	Os08g0520850
Os11g0242300	Os08g0531300
Os11g0242300	Os08g0532800
Os11g0242300	Os08g0535700
Os11g0242300	Os08g0545500
Os11g0242300	Os08g0549600
Os11g0242300	Os08g0557200
Os11g0242300	Os08g0566600
Os11g0242300	Os09g0246300
Os11g0242300	Os09g0296800
Os11g0242300	Os09g0323700
Os11g0242300	Os09g0324400
Os11g0242300	Os09g0327500
Os11g0242300	Os09g0354900
Os11g0242300	Os09g0361500
Os11g0242300	Os09g0371100
Os11g0242300	Os09g0387800
Os11g0242300	Os09g0395600
Os11g0242300	Os09g0403300
Os11g0242300	Os09g0411600
Os11g0242300	Os09g0419200
Os11g0242300	Os09g0422500
Os11g0242300	Os09g0426000
Os11g0242300	Os09g0434500
Os11g0242300	Os09g0439200
Os11g0242300	Os09g0445600
Os11g0242300	Os09g0478300
Os11g0242300	Os09g0483700
Os11g0242300	Os09g0500900
Os11g0242300	Os09g0511300
Os11g0242300	Os09g0513100
Os11g0242300	Os09g0517200
Os11g0242300	Os09g0530000
Os11g0242300	Os09g0530275
Os11g0242300	Os09g0544300
Os11g0242300	Os09g0550600
Os11g0242300	Os09g0553900
Os11g0242300	Os09g0564400
Os11g0242300	Os09g0569800
Os11g0242300	Os09g0572800
Os11g0242300	Os10g0100500
Os11g0242300	Os10g0130500
Os11g0242300	Os10g0153900
Os11g0242300	Os10g0169900
Os11g0242300	Os10g0173000
Os11g0242300	Os10g0178500
Os11g0242300	Os10g0191300
Os11g0242300	Os10g0195250
Os11g0242300	Os10g0208500
Os11g0242300	Os10g0345701
Os11g0242300	Os10g0400500
Os11g0242300	Os10g0413400
Os11g0242300	Os10g0438800
Os11g0242300	Os10g0444500
Os11g0242300	Os10g0452500
Os11g0242300	Os10g0459300
Os11g0242300	Os10g0461100
Os11g0242300	Os10g0463100
Os11g0242300	Os10g0463200
Os11g0242300	Os10g0469900
Os11g0242300	Os10g0474800
Os11g0242300	Os10g0480900
Os11g0242300	Os10g0481200
Os11g0242300	Os10g0482000
Os11g0242300	Os10g0491000
Os11g0242300	Os10g0492400
Os11g0242300	Os10g0493600
Os11g0242300	Os10g0500600
Os11g0242300	Os10g0506900
Os11g0242300	Os10g0509401
Os11g0242300	Os10g0509600
Os11g0242300	Os10g0517500
Os11g0242300	Os10g0521400
Os11g0242300	Os10g0522601
Os11g0242300	Os10g0527900
Os11g0242300	Os10g0532200
Os11g0242300	Os10g0532300
Os11g0242300	Os10g0548850
Os11g0242300	Os10g0554001
Os11g0242300	Os10g0554200
Os11g0242300	Os10g0556200
Os11g0242300	Os10g0574400
Os11g0242300	Os10g0580500
Os11g0242300	Os11g0100300
Os11g0242300	Os11g0139400
Os11g0242300	Os11g0139700
Os11g0242300	Os11g0146100
Os11g0242300	Os11g0150400
Os11g0242300	Os11g0151700
Os11g0242300	Os11g0152025
Os11g0242300	Os11g0211800
Os11g0242300	Os11g0241200
Os11g0242300	Os11g0242300
Os11g0242300	Os11g0242400
Os11g0242300	Os11g0244600
Os11g0242300	Os11g0255500
Os11g0242300	Os11g0257700
Os11g0242300	Os11g0275200
Os11g0242300	Os11g0290600
Os11g0242300	Os11g0455800
Os11g0242300	Os11g0457000
Os11g0242300	Os11g0484700
Os11g0242300	Os11g0493100
Os11g0242300	Os11g0521500
Os11g0242300	Os11g0581700
Os11g0242300	Os11g0614800
Os11g0242300	Os11g0615000
Os11g0242300	Os11g0658900
Os11g0242300	Os11g0703100
Os11g0242300	Os12g0111900
Os11g0242300	Os12g0131701
Os11g0242300	Os12g0136100
Os11g0242300	Os12g0147200
Os11g0242300	Os12g0150500
Os11g0242300	Os12g0151750
Os11g0242300	Os12g0168700
Os11g0242300	Os12g0190000
Os11g0242300	Os12g0198000
Os11g0242300	Os12g0232300
Os11g0242300	Os12g0244901
Os11g0242300	Os12g0267200
Os11g0242300	Os12g0408000
Os11g0242300	Os12g0478200
Os11g0242300	Os12g0479100
Os11g0242300	Os12g0485150
Os11g0242300	Os12g0507400
Os11g0242300	Os12g0511000
Os11g0242300	Os12g0514000
Os11g0242300	Os12g0515300
Os11g0242300	Os12g0532500
Os11g0242300	Os12g0554500
Os11g0242300	Os12g0574700
Os11g0242300	Os12g0599700
Os11g0242300	Os12g0610100
Os11g0242300	Os12g0615500
Os11g0242300	Os12g0615600
Os11g0242300	Os12g0626500
Os11g0242300	Os12g0630600
Os11g0242300	Os12g0633800
Os11g0242300	Os12g0634500
Os11g0242300	Os12g0637100
Os11g0490900	Os01g0368000
Os11g0490900	Os01g0597800
Os11g0490900	Os01g0624700
Os11g0490900	Os01g0719100
Os11g0490900	Os01g0842500
Os11g0490900	Os01g0957800
Os11g0490900	Os01g0963600
Os11g0490900	Os02g0202200
Os11g0490900	Os02g0209400
Os11g0490900	Os02g0671800
Os11g0490900	Os03g0267700
Os11g0490900	Os03g0386800
Os11g0490900	Os03g0575700
Os11g0490900	Os03g0608700
Os11g0490900	Os03g0731100
Os11g0490900	Os04g0175600
Os11g0490900	Os04g0371000
Os11g0490900	Os04g0375300
Os11g0490900	Os04g0394100
Os11g0490900	Os04g0611700
Os11g0490900	Os04g0652700
Os11g0490900	Os05g0111800
Os11g0490900	Os05g0136900
Os11g0490900	Os05g0142500
Os11g0490900	Os05g0199800
Os11g0490900	Os05g0361500
Os11g0490900	Os05g0372900
Os11g0490900	Os05g0382200
Os11g0490900	Os05g0433400
Os11g0490900	Os06g0279900
Os11g0490900	Os06g0329900
Os11g0490900	Os06g0336200
Os11g0490900	Os06g0500700
Os11g0490900	Os06g0535200
Os11g0490900	Os06g0547400
Os11g0490900	Os07g0536300
Os11g0490900	Os07g0624100
Os11g0490900	Os07g0662800
Os11g0490900	Os07g0694400
Os11g0490900	Os08g0150700
Os11g0490900	Os08g0521000
Os11g0490900	Os09g0324400
Os11g0490900	Os09g0339601
Os11g0490900	Os09g0343200
Os11g0490900	Os09g0400400
Os11g0490900	Os09g0491740
Os11g0490900	Os09g0569300
Os11g0490900	Os10g0144700
Os11g0490900	Os10g0389300
Os11g0490900	Os10g0394000
Os11g0490900	Os10g0452300
Os11g0490900	Os10g0470700
Os11g0490900	Os10g0530400
Os11g0490900	Os10g0556200
Os11g0490900	Os10g0576900
Os11g0490900	Os11g0146100
Os11g0490900	Os11g0540600
Os11g0490900	Os11g0637501
Os11g0490900	Os11g0670900
Os12g0515300	Os01g0803300
Os12g0515300	Os02g0201500
Os12g0515300	Os02g0208500
Os12g0515300	Os02g0697400
Os12g0515300	Os03g0285300
Os12g0515300	Os03g0294100
Os12g0515300	Os03g0626500
Os12g0515300	Os03g0725200
Os12g0515300	Os03g0785900
Os12g0515300	Os03g0793900
Os12g0515300	Os03g0794000
Os12g0515300	Os04g0544200
Os12g0515300	Os04g0545600
Os12g0515300	Os04g0585900
Os12g0515300	Os05g0134400
Os12g0515300	Os05g0261700
Os12g0515300	Os05g0269200
Os12g0515300	Os06g0179100
Os12g0515300	Os06g0229400
Os12g0515300	Os06g0495800
Os12g0515300	Os06g0504900
Os12g0515300	Os07g0171100
Os12g0515300	Os08g0102700
[truncated: 7 more rows]

## Sheet: Gene annotation
Name	Category
Os01g0191300	TFs_N
Os01g0192300	TFs_N
Os01g0200600	TFs_N
Os01g0289600	TFs_N
Os01g0524500	TFs_N
Os01g0734000	TFs_N
Os01g0773800	TFs_N
Os01g0971800	TFs_N
Os02g0178100	TFs_N
Os02g0191600	TFs_N
Os02g0203000	TFs_N
Os02g0565600	TFs_N
Os02g0623300	TFs_N
Os02g0635800	TFs_N
Os02g0649300	TFs_N
Os02g0710300	TFs_N
Os03g0131100	TFs_N
Os03g0327800	TFs_N
Os03g0624600	TFs_N
Os03g0647600	TFs_N
Os03g0711100	TFs_N
Os03g0720800	TFs_N
Os03g0764600	TFs_N
Os03g0777000	TFs_N
Os04g0381700	TFs_N
Os04g0497700	TFs_N
Os04g0590800	TFs_N
Os04g0594100	TFs_N
Os05g0183100	TFs_N
Os05g0199800	TFs_N
Os05g0528500	TFs_N
Os06g0112300	TFs_N
Os06g0208100	TFs_N
Os06g0285200	TFs_N
Os06g0504900	TFs_N
Os06g0560300	TFs_N
Os06g0649000	TFs_N
Os06g0654900	TFs_N
Os06g0667100	TFs_N
Os06g0712700	TFs_N
Os07g0119300	TFs_N
Os07g0497500	TFs_N
Os07g0598800	TFs_N
Os07g0628500	TFs_N
Os08g0545500	TFs_N
Os08g0549600	TFs_N
Os09g0434500	TFs_N
Os09g0540800	TFs_N
Os09g0549450	TFs_N
Os10g0556200	TFs_N
Os11g0154500	TFs_N
Os11g0490900	TFs_N
Os12g0123700	TFs_N
Os01g0108600	TFs_NP
Os01g0645000	TFs_NP
Os02g0136000	TFs_NP
Os02g0285900	TFs_NP
Os02g0325600	TFs_NP
Os02g0685200	TFs_NP
Os02g0695200	TFs_NP
Os02g0754400	TFs_NP
Os02g0776400	TFs_NP
Os03g0263300	TFs_NP
Os03g0379300	TFs_NP
Os04g0456900	TFs_NP
Os04g0583900	TFs_NP
Os05g0123000	TFs_NP
Os05g0350900	TFs_NP
Os05g0563000	TFs_NP
Os06g0348800	TFs_NP
Os11g0184900	TFs_NP
Os12g0515300	TFs_NP
Os01g0128000	TFs_P
Os01g0624700	TFs_P
Os01g0665750	TFs_P
Os01g0752500	TFs_P
Os01g0859500	TFs_P
Os05g0114400	TFs_P
Os06g0181700	TFs_P
Os06g0703900	TFs_P
Os07g0178600	TFs_P
Os07g0227600	TFs_P
Os11g0242300	TFs_P
Os12g0634500	TFs_P
Os01g0102000	Targets_N
Os01g0106300	Targets_N
Os01g0111100	Targets_N
Os01g0114100	Targets_N
Os01g0121700	Targets_N
Os01g0124200	Targets_N
Os01g0124401	Targets_N
Os01g0126900	Targets_N
Os01g0132200	Targets_N
Os01g0135900	Targets_N
Os01g0137950	Targets_N
Os01g0138800	Targets_N
Os01g0138900	Targets_N
Os01g0139700	Targets_N
Os01g0142100	Targets_N
Os01g0142800	Targets_N
Os01g0149200	Targets_N
Os01g0151400	Targets_N
Os01g0151500	Targets_N
Os01g0152000	Targets_N
Os01g0172100	Targets_N
Os01g0172900	Targets_N
Os01g0177400	Targets_N
Os01g0179000	Targets_N
Os01g0183300	Targets_N
Os01g0183600	Targets_N
Os01g0191700	Targets_N
Os01g0192900	Targets_N
Os01g0195300	Targets_N
Os01g0210500	Targets_N
Os01g0217000	Targets_N
Os01g0221600	Targets_N
Os01g0221700	Targets_N
Os01g0227500	Targets_N
Os01g0228400	Targets_N
Os01g0233900	Targets_N
Os01g0235100	Targets_N
Os01g0246400	Targets_N
Os01g0248701	Targets_N
Os01g0249100	Targets_N
Os01g0254400	Targets_N
Os01g0257100	Targets_N
Os01g0262500	Targets_N
Os01g0266100	Targets_N
Os01g0269800	Targets_N
Os01g0279700	Targets_N
Os01g0281600	Targets_N
Os01g0288200	Targets_N
Os01g0299300	Targets_N
Os01g0315600	Targets_N
Os01g0315700	Targets_N
Os01g0327000	Targets_N
Os01g0349600	Targets_N
Os01g0355250	Targets_N
Os01g0356900	Targets_N
Os01g0357200	Targets_N
Os01g0368000	Targets_N
Os01g0383100	Targets_N
Os01g0501800	Targets_N
Os01g0537250	Targets_N
Os01g0552300	Targets_N
Os01g0557200	Targets_N
Os01g0559600	Targets_N
Os01g0563000	Targets_N
Os01g0580500	Targets_N
Os01g0585300	Targets_N
Os01g0589800	Targets_N
Os01g0594800	Targets_N
Os01g0600900	Targets_N
Os01g0605700	Targets_N
Os01g0607200	Targets_N
Os01g0609200	Targets_N
Os01g0615500	Targets_N
Os01g0621900	Targets_N
Os01g0627933	Targets_N
Os01g0635200	Targets_N
Os01g0648600	Targets_N
Os01g0655500	Targets_N
Os01g0660200	Targets_N
Os01g0666600	Targets_N
Os01g0668600	Targets_N
Os01g0674400	Targets_N
Os01g0678400	Targets_N
Os01g0687400	Targets_N
Os01g0688900	Targets_N
Os01g0692000	Targets_N
Os01g0692200	Targets_N
Os01g0702300	Targets_N
Os01g0703300	Targets_N
Os01g0704100	Targets_N
Os01g0717700	Targets_N
Os01g0719100	Targets_N
Os01g0720500	Targets_N
Os01g0720700	Targets_N
Os01g0725900	Targets_N
Os01g0735500	Targets_N
Os01g0743200	Targets_N
Os01g0750300	Targets_N
Os01g0758000	Targets_N
Os01g0773700	Targets_N
Os01g0783100	Targets_N
Os01g0794400	Targets_N
Os01g0795000	Targets_N
Os01g0795100	Targets_N
Os01g0801500	Targets_N
Os01g0802600	Targets_N
Os01g0802700	Targets_N
Os01g0803200	Targets_N
Os01g0804400	Targets_N
Os01g0805200	Targets_N
Os01g0805300	Targets_N
Os01g0813800	Targets_N
Os01g0824000	Targets_N
Os01g0826000	Targets_N
Os01g0827300	Targets_N
Os01g0827800	Targets_N
Os01g0831300	Targets_N
Os01g0837200	Targets_N
Os01g0842400	Targets_N
Os01g0846400	Targets_N
Os01g0848200	Targets_N
Os01g0850000	Targets_N
Os01g0850900	Targets_N
Os01g0854000	Targets_N
Os01g0855000	Targets_N
Os01g0860400	Targets_N
Os01g0860800	Targets_N
Os01g0862200	Targets_N
Os01g0868900	Targets_N
Os01g0869800	Targets_N
Os01g0871500	Targets_N
Os01g0878700	Targets_N
Os01g0881900	Targets_N
Os01g0882800	Targets_N
Os01g0883000	Targets_N
Os01g0883800	Targets_N
Os01g0892600	Targets_N
Os01g0896200	Targets_N
Os01g0908200	Targets_N
Os01g0912700	Targets_N
Os01g0913000	Targets_N
Os01g0915401	Targets_N
Os01g0926400	Targets_N
Os01g0926700	Targets_N
Os01g0928400	Targets_N
Os01g0935400	Targets_N
Os01g0936000	Targets_N
Os01g0938100	Targets_N
Os01g0939100	Targets_N
Os01g0939600	Targets_N
Os01g0940600	Targets_N
Os01g0940700	Targets_N
Os01g0940800	Targets_N
Os01g0941200	Targets_N
Os01g0946600	Targets_N
Os01g0946700	Targets_N
Os01g0953600	Targets_N
Os01g0956075	Targets_N
Os01g0957800	Targets_N
Os01g0960600	Targets_N
Os01g0965900	Targets_N
Os01g0974400	Targets_N
Os02g0102200	Targets_N
Os02g0106600	Targets_N
Os02g0112100	Targets_N
Os02g0114400	Targets_N
Os02g0120100	Targets_N
Os02g0120200	Targets_N
Os02g0129700	Targets_N
Os02g0129900	Targets_N
Os02g0131800	Targets_N
Os02g0136150	Targets_N
Os02g0151300	Targets_N
Os02g0171100	Targets_N
Os02g0176900	Targets_N
Os02g0179200	Targets_N
Os02g0186900	Targets_N
Os02g0197600	Targets_N
Os02g0199200	Targets_N
Os02g0199300	Targets_N
Os02g0199666	Targets_N
Os02g0199800	Targets_N
Os02g0204400	Targets_N
Os02g0205200	Targets_N
Os02g0207500	Targets_N
Os02g0209400	Targets_N
Os02g0215200	Targets_N
Os02g0215700	Targets_N
Os02g0218700	Targets_N
Os02g0232500	Targets_N
Os02g0234500	Targets_N
Os02g0247800	Targets_N
Os02g0250400	Targets_N
Os02g0267900	Targets_N
Os02g0271600	Targets_N
Os02g0272400	Targets_N
Os02g0280200	Targets_N
Os02g0285800	Targets_N
Os02g0301100	Targets_N
Os02g0460200	Targets_N
Os02g0503500	Targets_N
Os02g0517333	Targets_N
Os02g0525100	Targets_N
Os02g0529800	Targets_N
Os02g0530600	Targets_N
Os02g0532800	Targets_N
Os02g0533700	Targets_N
Os02g0538700	Targets_N
Os02g0541500	Targets_N
Os02g0550800	Targets_N
Os02g0551600	Targets_N
Os02g0553200	Targets_N
Os02g0568200	Targets_N
Os02g0569000	Targets_N
Os02g0575700	Targets_N
Os02g0578366	Targets_N
Os02g0586900	Targets_N
Os02g0593600	Targets_N
Os02g0610700	Targets_N
Os02g0610800	Targets_N
Os02g0612900	Targets_N
Os02g0613000	Targets_N
Os02g0620500	Targets_N
Os02g0623600	Targets_N
Os02g0626400	Targets_N
Os02g0627100	Targets_N
Os02g0627800	Targets_N
Os02g0629200	Targets_N
Os02g0638300	Targets_N
Os02g0640300	Targets_N
Os02g0640800	Targets_N
Os02g0643500	Targets_N
Os02g0666200	Targets_N
Os02g0666500	Targets_N
Os02g0666700	Targets_N
Os02g0671100	Targets_N
Os02g0671800	Targets_N
Os02g0694800	Targets_N
Os02g0697500	Targets_N
Os02g0702300	Targets_N
Os02g0703600	Targets_N
Os02g0705100	Targets_N
Os02g0711400	Targets_N
Os02g0715000	Targets_N
Os02g0717600	Targets_N
Os02g0720400	Targets_N
Os02g0725200	Targets_N
Os02g0729400	Targets_N
Os02g0731800	Targets_N
Os02g0733400	Targets_N
Os02g0735200	Targets_N
Os02g0738600	Targets_N
Os02g0744000	Targets_N
Os02g0744900	Targets_N
Os02g0749700	Targets_N
Os02g0750200	Targets_N
Os02g0751300	Targets_N
Os02g0751600	Targets_N
Os02g0753000	Targets_N
Os02g0753800	Targets_N
Os02g0753900	Targets_N
Os02g0759400	Targets_N
Os02g0763501	Targets_N
Os02g0775400	Targets_N
Os02g0791400	Targets_N
Os02g0799700	Targets_N
Os02g0811800	Targets_N
Os02g0815300	Targets_N
Os02g0815700	Targets_N
Os02g0816600	Targets_N
Os02g0820200	Targets_N
Os02g0821600	Targets_N
Os02g0829850	Targets_N
Os03g0108500	Targets_N
Os03g0109650	Targets_N
Os03g0110900	Targets_N
Os03g0116316	Targets_N
Os03g0128800	Targets_N
Os03g0141200	Targets_N
Os03g0145900	Targets_N
Os03g0153400	Targets_N
Os03g0154000	Targets_N
Os03g0155700	Targets_N
Os03g0156000	Targets_N
Os03g0156300	Targets_N
Os03g0168500	Targets_N
Os03g0170500	Targets_N
Os03g0170900	Targets_N
Os03g0171900	Targets_N
Os03g0179400	Targets_N
Os03g0184300	Targets_N
Os03g0186900	Targets_N
Os03g0192100	Targets_N
Os03g0196400	Targets_N
Os03g0198300	Targets_N
Os03g0201500	Targets_N
Os03g0206400	Targets_N
Os03g0210700	Targets_N
Os03g0216700	Targets_N
Os03g0220100	Targets_N
Os03g0226200	Targets_N
Os03g0233900	Targets_N
Os03g0236200	Targets_N
Os03g0244000	Targets_N
Os03g0245700	Targets_N
Os03g0250200	Targets_N
Os03g0254200	Targets_N
Os03g0265400	Targets_N
Os03g0265800	Targets_N
Os03g0271500	Targets_N
Os03g0277000	Targets_N
Os03g0277600	Targets_N
Os03g0278900	Targets_N
Os03g0279950	Targets_N
Os03g0280400	Targets_N
Os03g0281900	Targets_N
Os03g0285300	Targets_N
Os03g0286200	Targets_N
Os03g0287800	Targets_N
Os03g0290300	Targets_N
Os03g0291500	Targets_N
Os03g0293100	Targets_N
Os03g0294032	Targets_N
Os03g0296200	Targets_N
Os03g0300400	Targets_N
Os03g0304100	Targets_N
Os03g0308800	Targets_N
Os03g0312100	Targets_N
Os03g0316200	Targets_N
Os03g0317900	Targets_N
Os03g0343900	Targets_N
Os03g0347900	Targets_N
Os03g0351200	Targets_N
Os03g0360600	Targets_N
Os03g0364700	Targets_N
Os03g0375966	Targets_N
Os03g0388900	Targets_N
Os03g0397700	Targets_N
Os03g0400700	Targets_N
Os03g0411800	Targets_N
Os03g0413100	Targets_N
Os03g0416500	Targets_N
Os03g0425000	Targets_N
Os03g0425300	Targets_N
Os03g0558700	Targets_N
Os03g0579000	Targets_N
Os03g0586500	Targets_N
Os03g0595300	Targets_N
Os03g0595600	Targets_N
Os03g0599000	Targets_N
Os03g0618300	Targets_N
Os03g0626500	Targets_N
Os03g0637600	Targets_N
Os03g0641200	Targets_N
Os03g0643522	Targets_N
Os03g0643900	Targets_N
Os03g0650200	Targets_N
Os03g0663400	Targets_N
Os03g0685000	Targets_N
Os03g0687000	Targets_N
Os03g0688300	Targets_N
Os03g0692000	Targets_N
Os03g0694500	Targets_N
Os03g0700400	Targets_N
Os03g0703300	Targets_N
Os03g0704100	Targets_N
Os03g0705800	Targets_N
Os03g0707250	Targets_N
Os03g0718800	Targets_N
Os03g0723400	Targets_N
Os03g0725200	Targets_N
Os03g0727600	Targets_N
Os03g0731100	Targets_N
Os03g0732000	Targets_N
Os03g0734100	Targets_N
Os03g0735000	Targets_N
Os03g0750700	Targets_N
Os03g0758300	Targets_N
Os03g0762300	Targets_N
Os03g0768900	Targets_N
Os03g0775000	Targets_N
Os03g0775700	Targets_N
Os03g0778100	Targets_N
Os03g0781400	Targets_N
Os03g0786100	Targets_N
Os03g0790500	Targets_N
Os03g0793900	Targets_N
Os03g0794000	Targets_N
Os03g0804900	Targets_N
Os03g0806600	Targets_N
Os03g0806800	Targets_N
Os03g0807500	Targets_N
Os03g0812400	Targets_N
Os03g0815200	Targets_N
Os03g0816500	Targets_N
Os03g0817800	Targets_N
Os03g0823400	Targets_N
Os03g0823500	Targets_N
Os03g0827700	Targets_N
Os03g0836800	Targets_N
Os03g0838400	Targets_N
Os03g0841900	Targets_N
Os03g0844900	Targets_N
Os03g0848700	Targets_N
Os03g0850400	Targets_N
Os03g0851700	Targets_N
Os03g0856500	Targets_N
Os04g0107300	Targets_N
Os04g0109400	Targets_N
Os04g0110200	Targets_N
Os04g0175600	Targets_N
Os04g0178300	Targets_N
Os04g0178400	Targets_N
Os04g0234600	Targets_N
Os04g0261400	Targets_N
Os04g0271200	Targets_N
Os04g0282400	Targets_N
Os04g0304200	Targets_N
Os04g0308400	Targets_N
Os04g0308600	Targets_N
Os04g0316200	Targets_N
Os04g0319700	Targets_N
Os04g0322100	Targets_N
Os04g0323500	Targets_N
Os04g0326201	Targets_N
Os04g0330200	Targets_N
Os04g0347200	Targets_N
Os04g0349700	Targets_N
Os04g0359100	Targets_N
Os04g0359300	Targets_N
Os04g0367000	Targets_N
Os04g0368800	Targets_N
Os04g0370100	Targets_N
Os04g0371200	Targets_N
Os04g0382400	Targets_N
Os04g0385900	Targets_N
Os04g0391900	Targets_N
Os04g0396500	Targets_N
Os04g0399300	Targets_N
Os04g0403701	Targets_N
Os04g0410400	Targets_N
Os04g0411400	Targets_N
Os04g0411800	Targets_N
Os04g0412100	Targets_N
Os04g0412300	Targets_N
Os04g0414700	Targets_N
Os04g0418800	Targets_N
Os04g0422000	Targets_N
Os04g0436000	Targets_N
Os04g0438900	Targets_N
Os04g0439600	Targets_N
Os04g0448300	Targets_N
Os04g0454200	Targets_N
Os04g0457000	Targets_N
Os04g0459500	Targets_N
Os04g0459900	Targets_N
Os04g0462300	Targets_N
Os04g0470700	Targets_N
Os04g0472200	Targets_N
Os04g0475600	Targets_N
Os04g0480200	Targets_N
Os04g0481300	Targets_N
Os04g0481800	Targets_N
Os04g0483500	Targets_N
Os04g0486950	Targets_N
Os04g0490800	Targets_N
Os04g0495000	Targets_N
Os04g0500400	Targets_N
Os04g0506300	Targets_N
Os04g0507100	Targets_N
Os04g0509400	Targets_N
Os04g0509600	Targets_N
Os04g0514400	Targets_N
Os04g0518100	Targets_N
Os04g0520700	Targets_N
Os04g0528000	Targets_N
Os04g0533900	Targets_N
Os04g0534600	Targets_N
Os04g0545400	Targets_N
Os04g0545600	Targets_N
Os04g0545700	Targets_N
Os04g0550300	Targets_N
Os04g0561000	Targets_N
Os04g0567200	Targets_N
Os04g0572800	Targets_N
Os04g0573000	Targets_N
Os04g0580800	Targets_N
Os04g0581800	Targets_N
Os04g0584100	Targets_N
Os04g0587400	Targets_N
Os04g0602100	Targets_N
Os04g0611267	Targets_N
Os04g0611700	Targets_N
Os04g0611800	Targets_N
Os04g0613200	Targets_N
Os04g0616282	Targets_N
Os04g0617050	Targets_N
Os04g0617900	Targets_N
Os04g0627400	Targets_N
Os04g0630400	Targets_N
Os04g0634900	Targets_N
Os04g0635100	Targets_N
Os04g0635500	Targets_N
Os04g0635700	Targets_N
Os04g0638700	Targets_N
Os04g0640500	Targets_N
Os04g0640900	Targets_N
Os04g0649500	Targets_N
Os04g0649600	Targets_N
Os04g0650700	Targets_N
Os04g0652600	Targets_N
Os04g0654400	Targets_N
Os04g0659300	Targets_N
Os04g0664500	Targets_N
Os04g0664900	Targets_N
Os04g0680400	Targets_N
Os04g0681500	Targets_N
Os04g0683700	Targets_N
Os04g0683900	Targets_N
Os04g0686650	Targets_N
Os04g0692600	Targets_N
Os05g0106200	Targets_N
Os05g0130100	Targets_N
Os05g0134400	Targets_N
Os05g0135000	Targets_N
Os05g0135700	Targets_N
Os05g0148700	Targets_N
Os05g0162000	Targets_N
Os05g0163300	Targets_N
Os05g0164100	Targets_N
Os05g0191700	Targets_N
Os05g0217700	Targets_N
Os05g0217800	Targets_N
Os05g0220500	Targets_N
Os05g0226900	Targets_N
Os05g0244500	Targets_N
Os05g0245300	Targets_N
Os05g0247100	Targets_N
Os05g0269200	Targets_N
Os05g0278500	Targets_N
Os05g0291700	Targets_N
Os05g0299600	Targets_N
Os05g0307100	Targets_N
Os05g0353500	Targets_N
Os05g0355800	Targets_N
Os05g0356700	Targets_N
Os05g0359700	Targets_N
Os05g0360400	Targets_N
Os05g0361500	Targets_N
Os05g0372900	Targets_N
Os05g0384600	Targets_N
Os05g0387300	Targets_N
Os05g0399300	Targets_N
Os05g0401100	Targets_N
Os05g0404400	Targets_N
Os05g0406150	Targets_N
Os05g0408900	Targets_N
Os05g0409500	Targets_N
Os05g0410900	Targets_N
Os05g0411100	Targets_N
Os05g0424700	Targets_N
Os05g0427400	Targets_N
Os05g0427900	Targets_N
Os05g0433400	Targets_N
Os05g0434800	Targets_N
Os05g0438600	Targets_N
Os05g0441500	Targets_N
Os05g0454400	Targets_N
Os05g0457800	Targets_N
Os05g0460600	Targets_N
Os05g0464200	Targets_N
Os05g0468800	Targets_N
Os05g0470000	Targets_N
Os05g0472500	Targets_N
Os05g0473000	Targets_N
Os05g0477600	Targets_N
Os05g0481900	Targets_N
Os05g0490900	Targets_N
Os05g0499400	Targets_N
Os05g0506000	Targets_N
Os05g0506600	Targets_N
Os05g0508900	Targets_N
Os05g0527900	Targets_N
Os05g0542732	Targets_N
Os05g0551000	Targets_N
Os05g0551100	Targets_N
Os05g0551500	Targets_N
Os05g0552100	Targets_N
Os05g0552700	Targets_N
Os05g0554000	Targets_N
Os05g0555300	Targets_N
Os05g0555450	Targets_N
Os05g0555700	Targets_N
Os05g0560000	Targets_N
Os05g0560200	Targets_N
Os05g0568100	Targets_N
Os05g0574400	Targets_N
Os05g0586600	Targets_N
Os05g0591900	Targets_N
Os06g0101600	Targets_N
Os06g0104900	Targets_N
Os06g0109500	Targets_N
Os06g0113800	Targets_N
Os06g0116400	Targets_N
Os06g0125400	Targets_N
Os06g0129900	Targets_N
Os06g0132400	Targets_N
Os06g0147000	Targets_N
Os06g0154400	Targets_N
Os06g0157900	Targets_N
Os06g0185100	Targets_N
Os06g0185300	Targets_N
Os06g0185400	Targets_N
Os06g0187500	Targets_N
Os06g0191800	Targets_N
Os06g0192400	Targets_N
Os06g0199100	Targets_N
Os06g0210000	Targets_N
Os06g0215900	Targets_N
Os06g0218300	Targets_N
Os06g0219400	Targets_N
Os06g0221300	Targets_N
Os06g0223700	Targets_N
Os06g0228500	Targets_N
Os06g0229400	Targets_N
Os06g0233800	Targets_N
Os06g0234300	Targets_N
Os06g0234400	Targets_N
Os06g0254300	Targets_N
Os06g0264800	Targets_N
Os06g0265000	Targets_N
Os06g0270950	Targets_N
Os06g0282000	Targets_N
Os06g0284900	Targets_N
Os06g0286146	Targets_N
Os06g0293500	Targets_N
Os06g0295000	Targets_N
Os06g0302000	Targets_N
Os06g0304600	Targets_N
Os06g0307900	Targets_N
Os06g0316300	Targets_N
Os06g0320500	Targets_N
Os06g0323100	Targets_N
Os06g0325900	Targets_N
Os06g0335975	Targets_N
Os06g0336200	Targets_N
Os06g0349700	Targets_N
Os06g0355300	Targets_N
Os06g0472000	Targets_N
Os06g0484500	Targets_N
Os06g0495800	Targets_N
Os06g0496800	Targets_N
Os06g0506200	Targets_N
Os06g0513943	Targets_N
Os06g0520733	Targets_N
Os06g0521500	Targets_N
Os06g0525200	Targets_N
Os06g0528700	Targets_N
Os06g0532500	Targets_N
Os06g0534500	Targets_N
Os06g0535200	Targets_N
Os06g0536100	Targets_N
Os06g0548000	Targets_N
Os06g0554800	Targets_N
Os06g0557700	Targets_N
Os06g0562200	Targets_N
Os06g0569500	Targets_N
Os06g0583900	Targets_N
Os06g0595800	Targets_N
Os06g0600400	Targets_N
Os06g0604600	Targets_N
Os06g0608700	Targets_N
Os06g0621600	Targets_N
Os06g0632400	Targets_N
Os06g0633100	Targets_N
Os06g0651100	Targets_N
Os06g0652600	Targets_N
Os06g0669400	Targets_N
Os06g0686500	Targets_N
Os06g0692600	Targets_N
Os06g0693600	Targets_N
Os06g0694200	Targets_N
Os06g0694800	Targets_N
Os06g0695400	Targets_N
Os06g0696566	Targets_N
Os06g0697500	Targets_N
Os06g0699301	Targets_N
Os06g0699700	Targets_N
Os06g0700300	Targets_N
Os06g0701700	Targets_N
Os06g0705100	Targets_N
Os06g0710300	Targets_N
Os06g0725000	Targets_N
Os06g0725800	Targets_N
Os07g0100200	Targets_N
Os07g0101000	Targets_N
Os07g0102100	Targets_N
Os07g0103000	Targets_N
Os07g0105750	Targets_N
Os07g0107300	Targets_N
Os07g0108100	Targets_N
Os07g0115300	Targets_N
Os07g0123200	Targets_N
Os07g0124900	Targets_N
Os07g0129900	Targets_N
Os07g0134000	Targets_N
Os07g0141100	Targets_N
Os07g0141400	Targets_N
Os07g0142200	Targets_N
Os07g0143000	Targets_N
Os07g0148900	Targets_N
Os07g0152900	Targets_N
Os07g0153000	Targets_N
Os07g0154100	Targets_N
Os07g0158300	Targets_N
Os07g0162700	Targets_N
Os07g0169600	Targets_N
Os07g0170000	Targets_N
Os07g0175500	Targets_N
Os07g0176600	Targets_N
Os07g0178700	Targets_N
Os07g0178800	Targets_N
Os07g0197500	Targets_N
Os07g0201800	Targets_N
Os07g0204400	Targets_N
Os07g0212200	Targets_N
Os07g0214900	Targets_N
Os07g0241500	Targets_N
Os07g0243150	Targets_N
Os07g0243800	Targets_N
Os07g0277200	Targets_N
Os07g0282300	Targets_N
Os07g0282401	Targets_N
Os07g0282500	Targets_N
Os07g0297500	Targets_N
Os07g0424400	Targets_N
Os07g0435300	Targets_N
Os07g0446900	Targets_N
Os07g0448100	Targets_N
Os07g0448200	Targets_N
Os07g0448400	Targets_N
Os07g0467200	Targets_N
Os07g0475900	Targets_N
Os07g0476900	Targets_N
Os07g0489200	Targets_N
Os07g0509700	Targets_N
Os07g0509800	Targets_N
Os07g0516700	Targets_N
Os07g0526400	Targets_N
Os07g0532500	Targets_N
Os07g0537900	Targets_N
Os07g0541000	Targets_N
Os07g0544800	Targets_N
Os07g0548300	Targets_N
Os07g0558400	Targets_N
Os07g0561500	Targets_N
Os07g0562700	Targets_N
Os07g0572400	Targets_N
Os07g0577500	Targets_N
Os07g0577600	Targets_N
Os07g0580800	Targets_N
Os07g0582400	Targets_N
Os07g0593000	Targets_N
Os07g0599300	Targets_N
Os07g0601000	Targets_N
Os07g0603300	Targets_N
Os07g0604400	Targets_N
Os07g0604700	Targets_N
Os07g0618400	Targets_N
Os07g0624100	Targets_N
Os07g0629300	Targets_N
Os07g0631900	Targets_N
Os07g0635300	Targets_N
Os07g0638100	Targets_N
Os07g0638300	Targets_N
Os07g0638400	Targets_N
Os07g0638600	Targets_N
Os07g0644200	Targets_N
Os07g0650100	Targets_N
Os07g0654700	Targets_N
Os07g0656700	Targets_N
Os07g0661000	Targets_N
Os07g0662800	Targets_N
Os07g0664500	Targets_N
Os07g0673900	Targets_N
Os07g0674500	Targets_N
Os07g0677600	Targets_N
Os07g0678300	Targets_N
Os07g0689600	Targets_N
Os07g0693100	Targets_N
Os08g0101500	Targets_N
Os08g0102700	Targets_N
Os08g0104600	Targets_N
Os08g0106300	Targets_N
Os08g0131300	Targets_N
Os08g0140300	Targets_N
Os08g0150700	Targets_N
Os08g0153900	Targets_N
Os08g0157500	Targets_N
Os08g0162600	Targets_N
Os08g0170800	Targets_N
Os08g0183900	Targets_N
Os08g0189200	Targets_N
Os08g0189500	Targets_N
Os08g0189600	Targets_N
Os08g0189900	Targets_N
Os08g0200300	Targets_N
Os08g0201500	Targets_N
Os08g0201700	Targets_N
Os08g0203600	Targets_N
Os08g0205000	Targets_N
Os08g0221300	Targets_N
Os08g0237800	Targets_N
Os08g0238200	Targets_N
Os08g0238500	Targets_N
Os08g0240500	Targets_N
Os08g0243001	Targets_N
Os08g0277200	Targets_N
Os08g0288200	Targets_N
Os08g0302000	Targets_N
Os08g0323400	Targets_N
Os08g0332100	Targets_N
Os08g0342300	Targets_N
Os08g0344600	Targets_N
Os08g0345500	Targets_N
Os08g0347000	Targets_N
Os08g0349300	Targets_N
Os08g0352100	Targets_N
Os08g0360300	Targets_N
Os08g0369800	Targets_N
Os08g0372900	Targets_N
Os08g0373000	Targets_N
Os08g0382400	Targets_N
Os08g0385000	Targets_N
Os08g0389700	Targets_N
Os08g0390100	Targets_N
Os08g0392100	Targets_N
Os08g0409100	Targets_N
Os08g0414700	Targets_N
Os08g0419100	Targets_N
Os08g0425300	Targets_N
Os08g0427800	Targets_N
Os08g0429800	Targets_N
Os08g0435900	Targets_N
Os08g0440900	Targets_N
Os08g0441500	Targets_N
Os08g0448000	Targets_N
Os08g0466200	Targets_N
Os08g0470200	Targets_N
Os08g0476300	Targets_N
Os08g0476900	Targets_N
Os08g0478000	Targets_N
Os08g0492000	Targets_N
Os08g0495500	Targets_N
Os08g0498400	Targets_N
Os08g0499000	Targets_N
Os08g0507702	Targets_N
Os08g0512500	Targets_N
Os08g0515800	Targets_N
Os08g0518800	Targets_N
Os08g0520850	Targets_N
Os08g0521000	Targets_N
Os08g0521800	Targets_N
Os08g0531100	Targets_N
Os08g0537200	Targets_N
Os08g0545200	Targets_N
Os08g0546100	Targets_N
Os08g0546300	Targets_N
Os08g0547800	Targets_N
Os08g0548400	Targets_N
Os08g0550200	Targets_N
Os08g0553500	Targets_N
Os08g0553700	Targets_N
Os08g0553750	Targets_N
Os08g0553800	Targets_N
Os08g0557200	Targets_N
Os08g0560900	Targets_N
Os08g0566600	Targets_N
Os09g0109600	Targets_N
Os09g0110300	Targets_N
Os09g0250700	Targets_N
Os09g0272200	Targets_N
Os09g0294000	Targets_N
Os09g0296800	Targets_N
Os09g0298200	Targets_N
Os09g0323700	Targets_N
Os09g0329200	Targets_N
Os09g0332100	Targets_N
Os09g0341100	Targets_N
Os09g0348600	Targets_N
Os09g0354900	Targets_N
Os09g0376700	Targets_N
Os09g0376800	Targets_N
Os09g0379900	Targets_N
Os09g0387150	Targets_N
Os09g0387800	Targets_N
Os09g0396900	Targets_N
Os09g0399800	Targets_N
Os09g0400400	Targets_N
Os09g0403300	Targets_N
Os09g0413600	Targets_N
Os09g0420300	Targets_N
Os09g0422500	Targets_N
Os09g0425500	Targets_N
Os09g0426000	Targets_N
Os09g0426100	Targets_N
Os09g0437500	Targets_N
Os09g0440300	Targets_N
Os09g0445600	Targets_N
Os09g0447300	Targets_N
Os09g0461700	Targets_N
Os09g0463100	Targets_N
Os09g0472100	Targets_N
Os09g0481200	Targets_N
Os09g0482800	Targets_N
Os09g0484900	Targets_N
Os09g0488700	Targets_N
Os09g0490400	Targets_N
Os09g0494600	Targets_N
Os09g0500900	Targets_N
Os09g0506450	Targets_N
Os09g0511200	Targets_N
Os09g0517200	Targets_N
Os09g0519200	Targets_N
Os09g0530000	Targets_N
Os09g0544300	Targets_N
Os09g0544400	Targets_N
Os09g0546100	Targets_N
Os09g0554000	Targets_N
Os09g0555100	Targets_N
Os09g0556400	Targets_N
Os09g0560600	Targets_N
Os09g0570400	Targets_N
Os09g0570900	Targets_N
Os09g0572800	Targets_N
Os10g0100700	Targets_N
Os10g0108700	Targets_N
Os10g0136400	Targets_N
Os10g0137300	Targets_N
Os10g0140200	Targets_N
Os10g0140700	Targets_N
Os10g0144700	Targets_N
Os10g0148400	Targets_N
Os10g0161400	Targets_N
Os10g0163310	Targets_N
Os10g0164500	Targets_N
Os10g0165300	Targets_N
Os10g0169900	Targets_N
Os10g0173000	Targets_N
Os10g0178500	Targets_N
Os10g0178800	Targets_N
Os10g0180800	Targets_N
Os10g0181600	Targets_N
Os10g0185400	Targets_N
Os10g0208500	Targets_N
Os10g0317900	Targets_N
Os10g0320100	Targets_N
Os10g0345701	Targets_N
Os10g0352000	Targets_N
Os10g0389300	Targets_N
Os10g0390500	Targets_N
Os10g0393800	Targets_N
Os10g0394000	Targets_N
Os10g0398600	Targets_N
Os10g0400500	Targets_N
Os10g0411100	Targets_N
Os10g0416500	Targets_N
Os10g0419400	Targets_N
Os10g0419600	Targets_N
Os10g0438600	Targets_N
Os10g0452300	Targets_N
Os10g0453900	Targets_N
Os10g0454300	Targets_N
Os10g0459300	Targets_N
Os10g0463100	Targets_N
Os10g0467800	Targets_N
Os10g0469900	Targets_N
Os10g0470100	Targets_N
Os10g0470700	Targets_N
Os10g0477900	Targets_N
Os10g0479700	Targets_N
Os10g0486100	Targets_N
Os10g0490900	Targets_N
Os10g0491000	Targets_N
Os10g0493600	Targets_N
Os10g0502000	Targets_N
Os10g0502300	Targets_N
Os10g0503800	Targets_N
Os10g0509401	Targets_N
Os10g0516100	Targets_N
Os10g0517500	Targets_N
Os10g0521400	Targets_N
Os10g0522601	Targets_N
Os10g0528100	Targets_N
Os10g0528400	Targets_N
Os10g0536500	Targets_N
Os10g0537800	Targets_N
Os10g0538200	Targets_N
Os10g0542900	Targets_N
Os10g0550900	Targets_N
Os10g0555900	Targets_N
Os10g0569400	Targets_N
Os10g0574400	Targets_N
Os10g0578800	Targets_N
Os11g0104933	Targets_N
Os11g0108800	Targets_N
Os11g0113700	Targets_N
Os11g0115100	Targets_N
Os11g0115400	Targets_N
Os11g0135000	Targets_N
Os11g0139400	Targets_N
Os11g0141333	Targets_N
Os11g0142400	Targets_N
Os11g0146100	Targets_N
Os11g0146200	Targets_N
Os11g0146300	Targets_N
Os11g0150400	Targets_N
Os11g0152025	Targets_N
Os11g0153100	Targets_N
Os11g0153500	Targets_N
Os11g0155100	Targets_N
Os11g0164900	Targets_N
Os11g0170000	Targets_N
Os11g0170900	Targets_N
Os11g0171300	Targets_N
Os11g0182200	Targets_N
Os11g0183900	Targets_N
Os11g0204800	Targets_N
Os11g0211800	Targets_N
Os11g0242400	Targets_N
Os11g0242800	Targets_N
Os11g0255500	Targets_N
Os11g0257700	Targets_N
Os11g0258500	Targets_N
Os11g0260100	Targets_N
Os11g0267000	Targets_N
Os11g0269700	Targets_N
Os11g0275200	Targets_N
Os11g0289700	Targets_N
Os11g0290600	Targets_N
Os11g0291500	Targets_N
Os11g0300700	Targets_N
Os11g0306400	Targets_N
Os11g0428800	Targets_N
Os11g0432600	Targets_N
Os11g0438700	Targets_N
Os11g0453900	Targets_N
Os11g0455800	Targets_N
Os11g0457000	Targets_N
Os11g0466300	Targets_N
Os11g0484700	Targets_N
Os11g0489250	Targets_N
Os11g0492900	Targets_N
Os11g0499600	Targets_N
Os11g0506800	Targets_N
Os11g0524601	Targets_N
Os11g0543500	Targets_N
Os11g0549620	Targets_N
Os11g0558900	Targets_N
Os11g0559200	Targets_N
Os11g0591550	Targets_N
Os11g0592100	Targets_N
Os11g0616100	Targets_N
Os11g0637501	Targets_N
Os11g0644800	Targets_N
Os11g0645400	Targets_N
Os11g0664000	Targets_N
Os11g0668650	Targets_N
Os11g0694100	Targets_N
Os11g0695000	Targets_N
Os11g0701000	Targets_N
Os11g0701600	Targets_N
Os12g0102600	Targets_N
Os12g0111800	Targets_N
Os12g0113500	Targets_N
Os12g0114800	Targets_N
Os12g0121000	Targets_N
Os12g0125500	Targets_N
Os12g0131701	Targets_N
Os12g0136100	Targets_N
Os12g0137200	Targets_N
Os12g0141000	Targets_N
Os12g0147200	Targets_N
Os12g0150200	Targets_N
Os12g0150500	Targets_N
Os12g0151000	Targets_N
Os12g0151750	Targets_N
Os12g0184300	Targets_N
Os12g0188700	Targets_N
Os12g0189400	Targets_N
Os12g0190000	Targets_N
Os12g0190200	Targets_N
Os12g0204500	Targets_N
Os12g0210500	Targets_N
Os12g0218300	Targets_N
Os12g0221600	Targets_N
Os12g0222300	Targets_N
Os12g0225900	Targets_N
Os12g0226700	Targets_N
Os12g0245700	Targets_N
Os12g0246700	Targets_N
Os12g0263600	Targets_N
Os12g0271700	Targets_N
Os12g0274700	Targets_N
Os12g0281600	Targets_N
Os12g0290150	Targets_N
Os12g0291400	Targets_N
Os12g0411700	Targets_N
Os12g0420200	Targets_N
Os12g0420400	Targets_N
Os12g0432600	Targets_N
Os12g0438600	Targets_N
Os12g0450300	Targets_N
Os12g0455000	Targets_N
Os12g0459100	Targets_N
Os12g0478200	Targets_N
Os12g0479100	Targets_N
Os12g0482500	Targets_N
Os12g0484600	Targets_N
Os12g0485150	Targets_N
Os12g0486800	Targets_N
Os12g0486900	Targets_N
Os12g0498500	Targets_N
Os12g0503000	Targets_N
Os12g0514000	Targets_N
Os12g0541500	Targets_N
Os12g0548401	Targets_N
Os12g0552800	Targets_N
Os12g0570700	Targets_N
Os12g0575000	Targets_N
Os12g0599700	Targets_N
Os12g0605800	Targets_N
Os12g0609500	Targets_N
Os12g0616800	Targets_N
Os12g0623900	Targets_N
Os12g0625200	Targets_N
Os12g0626400	Targets_N
Os12g0626500	Targets_N
Os12g0628100	Targets_N
Os12g0628600	Targets_N
Os12g0630100	Targets_N
Os09g0419600	Targets_NP
Os06g0199000	Targets_NP
Os08g0105400	Targets_NP
Os09g0246300	Targets_NP
Os07g0684000	Targets_NP
Os03g0233000	Targets_NP
Os02g0567800	Targets_NP
Os06g0646000	Targets_NP
Os04g0345800	Targets_NP
Os07g0103500	Targets_NP
Os09g0530275	Targets_NP
Os08g0139200	Targets_NP
Os01g0893400	Targets_NP
Os03g0592500	Targets_NP
Os03g0661600	Targets_NP
Os01g0746400	Targets_NP
Os04g0538300	Targets_NP
Os09g0567500	Targets_NP
Os01g0734800	Targets_NP
Os02g0668500	Targets_NP
Os03g0826900	Targets_NP
Os06g0729300	Targets_NP
Os01g0392600	Targets_NP
Os01g0608300	Targets_NP
Os12g0610800	Targets_NP
Os09g0532400	Targets_NP
Os06g0287700	Targets_NP
Os02g0595900	Targets_NP
Os01g0908600	Targets_NP
Os06g0710700	Targets_NP
Os09g0564400	Targets_NP
Os05g0194900	Targets_NP
Os03g0117100	Targets_NP
Os06g0534200	Targets_NP
Os06g0289900	Targets_NP
Os11g0242600	Targets_NP
Os09g0388400	Targets_NP
Os12g0115700	Targets_NP
Os03g0389700	Targets_NP
Os09g0520800	Targets_NP
Os08g0130400	Targets_NP
Os12g0453500	Targets_NP
Os01g0962100	Targets_NP
Os01g0896500	Targets_NP
Os04g0213100	Targets_NP
Os03g0856700	Targets_NP
Os05g0519300	Targets_NP
Os05g0179300	Targets_NP
Os01g0547600	Targets_NP
Os06g0697600	Targets_NP
Os05g0575000	Targets_NP
Os07g0142700	Targets_NP
Os12g0451300	Targets_NP
Os10g0438800	Targets_NP
Os03g0205800	Targets_NP
Os06g0713800	Targets_NP
Os07g0491900	Targets_NP
Os05g0105800	Targets_NP
Os05g0215000	Targets_NP
Os01g0847100	Targets_NP
Os02g0166800	Targets_NP
Os10g0492400	Targets_NP
Os10g0101200	Targets_NP
Os08g0375400	Targets_NP
Os03g0785900	Targets_NP
Os07g0591700	Targets_NP
Os07g0612400	Targets_NP
Os12g0548700	Targets_NP
Os02g0226200	Targets_NP
Os12g0476200	Targets_NP
Os12g0617800	Targets_NP
Os03g0126450	Targets_NP
Os07g0129300	Targets_NP
Os06g0663000	Targets_NP
Os04g0269600	Targets_NP
Os01g0127000	Targets_NP
Os01g0775400	Targets_NP
Os07g0258400	Targets_NP
Os04g0558700	Targets_NP
Os02g0587800	Targets_NP
Os10g0171500	Targets_NP
Os09g0309200	Targets_NP
Os11g0105750	Targets_NP
Os03g0401100	Targets_NP
Os11g0541600	Targets_NP
Os05g0153000	Targets_NP
Os03g0439700	Targets_NP
Os03g0649000	Targets_NP
Os08g0346900	Targets_NP
Os01g0628700	Targets_NP
Os09g0550600	Targets_NP
Os05g0136900	Targets_NP
Os03g0176700	Targets_NP
Os02g0650300	Targets_NP
Os02g0136900	Targets_NP
Os06g0110000	Targets_NP
Os02g0129800	Targets_NP
Os06g0201000	Targets_NP
Os01g0110200	Targets_NP
Os03g0826800	Targets_NP
Os07g0599600	Targets_NP
Os09g0419200	Targets_NP
Os07g0564500	Targets_NP
Os06g0656300	Targets_NP
Os12g0637800	Targets_NP
Os01g0975900	Targets_NP
Os04g0585900	Targets_NP
Os12g0507400	Targets_NP
Os07g0687100	Targets_NP
Os12g0236100	Targets_NP
Os02g0261000	Targets_NP
Os03g0261100	Targets_NP
Os03g0849900	Targets_NP
Os06g0326000	Targets_NP
Os01g0740300	Targets_NP
Os05g0514400	Targets_NP
Os11g0538400	Targets_NP
Os12g0257400	Targets_NP
Os01g0621200	Targets_NP
Os02g0732800	Targets_NP
Os09g0381400	Targets_NP
Os10g0210500	Targets_NP
Os06g0274800	Targets_NP
Os06g0188400	Targets_NP
Os02g0182850	Targets_NP
Os04g0608600	Targets_NP
Os10g0200700	Targets_NP
Os10g0516900	Targets_NP
Os03g0416350	Targets_NP
Os03g0659233	Targets_NP
Os10g0554200	Targets_NP
Os11g0126800	Targets_NP
Os03g0215700	Targets_NP
Os02g0177600	Targets_NP
Os08g0503000	Targets_NP
Os01g0638000	Targets_NP
Os01g0823200	Targets_NP
Os03g0340500	Targets_NP
Os02g0808800	Targets_NP
Os01g0595201	Targets_NP
Os08g0532800	Targets_NP
Os08g0335600	Targets_NP
Os11g0592000	Targets_NP
Os08g0231400	Targets_NP
Os02g0608600	Targets_NP
Os03g0365800	Targets_NP
Os03g0847900	Targets_NP
Os06g0234200	Targets_NP
Os01g0249200	Targets_NP
Os03g0200200	Targets_NP
Os01g0138500	Targets_NP
Os12g0599800	Targets_NP
Os09g0107400	Targets_NP
Os05g0576600	Targets_NP
Os04g0321700	Targets_NP
Os03g0294100	Targets_NP
Os06g0626700	Targets_NP
Os06g0617800	Targets_NP
Os04g0688300	Targets_NP
Os07g0190000	Targets_NP
Os03g0859900	Targets_NP
Os09g0266000	Targets_NP
Os12g0265100	Targets_NP
Os11g0139700	Targets_NP
Os04g0243700	Targets_NP
Os01g0309800	Targets_NP
Os12g0117400	Targets_NP
Os04g0338100	Targets_NP
Os07g0559100	Targets_NP
Os01g0597800	Targets_NP
Os08g0468100	Targets_NP
Os04g0433300	Targets_NP
Os07g0104500	Targets_NP
Os02g0698000	Targets_NP
Os07g0127600	Targets_NP
Os08g0140500	Targets_NP
Os03g0828300	Targets_NP
Os09g0115900	Targets_NP
Os12g0638200	Targets_NP
Os05g0586050	Targets_NP
Os01g0222600	Targets_NP
Os01g0854800	Targets_NP
Os11g0626700	Targets_NP
Os03g0432100	Targets_NP
Os07g0126301	Targets_NP
Os10g0330400	Targets_NP
Os03g0765900	Targets_NP
Os09g0491740	Targets_NP
Os06g0706100	Targets_NP
Os10g0100300	Targets_NP
Os01g0510200	Targets_NP
Os04g0474700	Targets_NP
Os06g0641500	Targets_NP
Os06g0234600	Targets_NP
Os05g0355400	Targets_NP
Os01g0859200	Targets_NP
Os02g0173200	Targets_NP
Os11g0112200	Targets_NP
Os07g0539900	Targets_NP
Os04g0404400	Targets_NP
Os06g0329900	Targets_NP
Os08g0353950	Targets_NP
Os04g0101400	Targets_NP
Os01g0778500	Targets_NP
Os10g0163040	Targets_NP
Os01g0650100	Targets_NP
Os09g0307300	Targets_NP
Os06g0659200	Targets_NP
Os01g0159000	Targets_NP
Os04g0679400	Targets_NP
Os03g0782400	Targets_NP
Os07g0287100	Targets_NP
Os04g0423100	Targets_NP
Os06g0102100	Targets_NP
Os11g0251400	Targets_NP
Os01g0329900	Targets_NP
Os12g0101800	Targets_NP
Os01g0588100	Targets_NP
Os04g0578400	Targets_NP
Os11g0450400	Targets_NP
Os06g0320200	Targets_NP
Os03g0103200	Targets_NP
Os06g0539500	Targets_NP
Os01g0555200	Targets_NP
Os03g0805600	Targets_NP
Os03g0165900	Targets_NP
Os02g0523100	Targets_NP
Os01g0326300	Targets_NP
Os09g0355400	Targets_NP
Os01g0279100	Targets_NP
Os04g0451200	Targets_NP
Os05g0135500	Targets_NP
Os10g0576900	Targets_NP
Os08g0144100	Targets_NP
Os03g0852800	Targets_NP
Os09g0346500	Targets_NP
Os02g0112600	Targets_NP
Os06g0218600	Targets_NP
Os01g0128200	Targets_NP
Os01g0692300	Targets_NP
Os01g0226600	Targets_NP
Os12g0428000	Targets_NP
Os01g0806200	Targets_NP
Os05g0491200	Targets_NP
Os11g0530600	Targets_NP
Os01g0214600	Targets_NP
Os03g0736600	Targets_NP
Os08g0390700	Targets_NP
Os03g0237100	Targets_NP
Os10g0527900	Targets_NP
Os11g0708100	Targets_NP
Os06g0704700	Targets_NP
Os01g0823600	Targets_NP
Os07g0469100	Targets_NP
Os02g0645000	Targets_NP
Os10g0512400	Targets_NP
Os09g0460100	Targets_NP
Os01g0136700	Targets_NP
Os04g0550900	Targets_NP
Os02g0686800	Targets_NP
Os04g0339400	Targets_NP
Os01g0253800	Targets_NP
Os01g0825800	Targets_NP
Os02g0503900	Targets_NP
Os01g0718500	Targets_NP
Os01g0260100	Targets_NP
Os04g0521100	Targets_NP
Os03g0273200	Targets_NP
Os01g0649900	Targets_NP
Os01g0930900	Targets_NP
Os11g0118300	Targets_NP
Os01g0102900	Targets_NP
Os04g0653700	Targets_NP
Os06g0705600	Targets_NP
Os09g0511300	Targets_NP
Os08g0511400	Targets_NP
Os12g0437800	Targets_NP
Os07g0599500	Targets_NP
Os09g0433800	Targets_NP
Os02g0115700	Targets_NP
Os12g0152100	Targets_NP
Os08g0541400	Targets_NP
Os04g0633900	Targets_NP
Os12g0576600	Targets_NP
Os04g0122000	Targets_NP
Os07g0605400	Targets_NP
Os10g0532300	Targets_NP
Os04g0607600	Targets_NP
Os07g0536300	Targets_NP
Os10g0463200	Targets_NP
Os05g0565400	Targets_NP
Os11g0700900	Targets_NP
Os09g0453300	Targets_NP
Os05g0555600	Targets_NP
Os04g0115700	Targets_NP
Os04g0688600	Targets_NP
Os10g0567400	Targets_NP
Os01g0650000	Targets_NP
Os07g0125500	Targets_NP
Os02g0589400	Targets_NP
Os11g0184800	Targets_NP
Os02g0533800	Targets_NP
Os05g0198200	Targets_NP
Os02g0465600	Targets_NP
Os08g0422000	Targets_NP
Os06g0661800	Targets_NP
Os01g0963600	Targets_NP
Os04g0585700	Targets_NP
Os02g0590400	Targets_NP
Os02g0518600	Targets_NP
Os07g0599900	Targets_NP
Os11g0202300	Targets_NP
Os04g0129900	Targets_NP
Os05g0475400	Targets_NP
Os03g0305400	Targets_NP
Os06g0159600	Targets_NP
Os03g0386800	Targets_NP
Os06g0246500	Targets_NP
Os05g0370300	Targets_NP
Os06g0257600	Targets_NP
Os11g0546600	Targets_NP
Os03g0739700	Targets_NP
Os12g0630600	Targets_NP
Os05g0390300	Targets_NP
Os03g0129300	Targets_NP
Os01g0155800	Targets_NP
Os03g0734000	Targets_NP
Os01g0256500	Targets_NP
Os01g0803300	Targets_NP
Os01g0649400	Targets_NP
Os02g0628200	Targets_NP
Os02g0593500	Targets_NP
Os05g0205400	Targets_NP
Os11g0216100	Targets_NP
Os12g0511200	Targets_NP
Os02g0704900	Targets_NP
Os06g0627500	Targets_NP
Os10g0204400	Targets_NP
Os03g0307200	Targets_NP
Os06g0568600	Targets_NP
Os03g0385100	Targets_NP
Os06g0523300	Targets_NP
Os04g0670500	Targets_NP
Os11g0127800	Targets_NP
Os04g0616900	Targets_NP
Os01g0554150	Targets_NP
Os12g0112000	Targets_NP
Os03g0131200	Targets_NP
Os01g0942300	Targets_NP
Os01g0336701	Targets_NP
Os01g0195400	Targets_NP
Os06g0279900	Targets_NP
Os03g0572250	Targets_NP
Os01g0247600	Targets_NP
Os04g0337500	Targets_NP
Os07g0142500	Targets_NP
Os03g0807900	Targets_NP
Os10g0506900	Targets_NP
Os06g0185500	Targets_NP
Os03g0332100	Targets_NP
Os06g0329350	Targets_NP
Os09g0505400	Targets_NP
Os07g0624600	Targets_NP
Os05g0110100	Targets_NP
Os05g0446900	Targets_NP
Os10g0474800	Targets_NP
Os03g0826200	Targets_NP
Os10g0560400	Targets_NP
Os09g0482200	Targets_NP
Os01g0647200	Targets_NP
Os07g0635700	Targets_NP
Os02g0569400	Targets_NP
Os04g0371000	Targets_NP
Os02g0758800	Targets_NP
Os02g0733500	Targets_NP
Os04g0609300	Targets_NP
Os12g0610100	Targets_NP
Os11g0614800	Targets_NP
Os11g0670900	Targets_NP
Os02g0782900	Targets_NP
Os03g0287100	Targets_NP
Os02g0522300	Targets_NP
Os09g0553900	Targets_NP
Os01g0902700	Targets_NP
Os03g0277300	Targets_NP
Os03g0664400	Targets_NP
Os01g0695700	Targets_NP
Os01g0924966	Targets_NP
Os03g0619875	Targets_NP
Os04g0142400	Targets_NP
Os03g0859100	Targets_NP
Os03g0333400	Targets_NP
Os05g0484800	Targets_NP
Os03g0336900	Targets_NP
Os01g0507000	Targets_NP
Os03g0576200	Targets_NP
Os05g0325200	Targets_NP
Os11g0108700	Targets_NP
Os03g0243900	Targets_NP
Os07g0604600	Targets_NP
Os11g0679700	Targets_NP
Os02g0189200	Targets_NP
Os08g0125300	Targets_NP
Os05g0454500	Targets_NP
Os07g0121200	Targets_NP
Os03g0351700	Targets_NP
Os08g0545700	Targets_NP
Os05g0526200	Targets_NP
Os06g0295900	Targets_NP
Os10g0482000	Targets_NP
Os03g0439500	Targets_NP
Os01g0609300	Targets_NP
Os03g0660050	Targets_NP
Os05g0382200	Targets_NP
Os02g0669100	Targets_NP
Os12g0111900	Targets_NP
Os11g0111800	Targets_NP
Os11g0444900	Targets_NP
Os04g0395800	Targets_NP
Os01g0772500	Targets_NP
Os02g0600200	Targets_NP
Os04g0400600	Targets_NP
Os01g0878400	Targets_NP
Os11g0134900	Targets_NP
Os09g0298100	Targets_NP
Os05g0151000	Targets_NP
Os07g0600200	Targets_NP
Os10g0461100	Targets_NP
Os01g0311800	Targets_NP
Os05g0561400	Targets_NP
Os05g0355900	Targets_NP
Os04g0512300	Targets_NP
Os04g0445900	Targets_NP
Os12g0466200	Targets_NP
Os06g0146800	Targets_NP
Os07g0541200	Targets_NP
Os02g0158500	Targets_NP
Os04g0137450	Targets_NP
Os06g0153100	Targets_NP
Os12g0292400	Targets_NP
Os10g0580400	Targets_NP
Os04g0607500	Targets_NP
Os11g0267300	Targets_NP
Os03g0323200	Targets_NP
Os01g0866400	Targets_NP
Os01g0281100	Targets_NP
Os05g0314700	Targets_NP
Os06g0660400	Targets_NP
Os04g0182200	Targets_NP
Os07g0640300	Targets_NP
Os02g0678200	Targets_NP
Os07g0524200	Targets_NP
Os01g0369700	Targets_NP
Os05g0114000	Targets_NP
Os05g0200700	Targets_NP
Os07g0643800	Targets_NP
Os10g0521500	Targets_NP
Os06g0705400	Targets_NP
Os01g0159200	Targets_NP
Os04g0370900	Targets_NP
Os10g0480900	Targets_NP
Os02g0586000	Targets_NP
Os04g0690800	Targets_NP
Os10g0532200	Targets_NP
Os01g0124100	Targets_NP
Os03g0571700	Targets_NP
Os03g0306800	Targets_NP
Os08g0148267	Targets_NP
Os01g0915000	Targets_NP
Os06g0594700	Targets_NP
Os04g0560100	Targets_NP
Os05g0292800	Targets_NP
Os05g0489900	Targets_NP
Os03g0580200	Targets_NP
Os03g0624300	Targets_NP
Os07g0126500	Targets_NP
Os03g0259100	Targets_NP
Os10g0191300	Targets_NP
Os01g0266800	Targets_NP
Os10g0450400	Targets_NP
Os06g0500700	Targets_NP
Os03g0283200	Targets_NP
Os11g0707000	Targets_NP
Os09g0442100	Targets_NP
Os12g0186600	Targets_NP
Os01g0127200	Targets_NP
Os11g0256900	Targets_NP
Os07g0556200	Targets_NP
Os12g0516800	Targets_NP
Os04g0136700	Targets_NP
Os01g0303000	Targets_NP
Os05g0331200	Targets_NP
Os10g0530400	Targets_NP
Os03g0638900	Targets_NP
Os05g0458300	Targets_NP
Os12g0532500	Targets_NP
Os06g0547400	Targets_NP
Os05g0159300	Targets_NP
Os06g0483200	Targets_NP
Os12g0127800	Targets_NP
Os05g0556400	Targets_NP
Os06g0179100	Targets_NP
Os11g0683500	Targets_NP
Os05g0244700	Targets_NP
Os05g0334750	Targets_NP
Os02g0148000	Targets_NP
Os07g0142600	Targets_NP
Os02g0299200	Targets_NP
Os08g0469600	Targets_NP
Os10g0413400	Targets_NP
Os01g0974200	Targets_NP
Os04g0445100	Targets_NP
Os09g0316000	Targets_NP
Os02g0822900	Targets_NP
Os02g0828200	Targets_NP
Os07g0171100	Targets_NP
Os01g0202800	Targets_NP
Os02g0591000	Targets_NP
Os05g0568800	Targets_NP
Os10g0109300	Targets_NP
Os01g0546400	Targets_NP
Os03g0291200	Targets_NP
Os03g0338000	Targets_NP
Os05g0168200	Targets_NP
Os03g0180900	Targets_NP
Os01g0615100	Targets_NP
Os03g0223100	Targets_NP
Os06g0147100	Targets_NP
Os11g0215100	Targets_NP
Os07g0582500	Targets_NP
Os01g0210400	Targets_NP
Os03g0575700	Targets_NP
Os02g0137700	Targets_NP
Os11g0118500	Targets_NP
Os05g0111300	Targets_NP
Os03g0195100	Targets_NP
Os08g0502700	Targets_NP
Os02g0306401	Targets_NP
Os10g0496900	Targets_NP
Os07g0418600	Targets_NP
Os11g0180900	Targets_NP
Os04g0658300	Targets_NP
Os11g0116300	Targets_NP
Os08g0562800	Targets_NP
Os12g0458900	Targets_NP
Os01g0636400	Targets_NP
Os10g0554900	Targets_NP
Os01g0754800	Targets_NP
Os08g0298700	Targets_NP
Os12g0555100	Targets_NP
Os03g0563200	Targets_NP
Os11g0566800	Targets_NP
Os04g0408600	Targets_NP
Os01g0638600	Targets_NP
Os10g0127900	Targets_NP
Os07g0670200	Targets_NP
Os02g0770800	Targets_NP
Os01g0843800	Targets_NP
Os06g0599400	Targets_NP
Os06g0216200	Targets_NP
Os05g0482501	Targets_NP
Os01g0842500	Targets_NP
Os03g0386000	Targets_NP
Os01g0512700	Targets_NP
Os10g0116800	Targets_NP
Os12g0169600	Targets_NP
Os04g0561800	Targets_NP
Os05g0438800	Targets_NP
Os03g0793800	Targets_NP
Os02g0663900	Targets_NP
Os03g0167000	Targets_NP
Os07g0599700	Targets_NP
Os04g0432300	Targets_NP
Os01g0607000	Targets_NP
Os02g0718600	Targets_NP
Os06g0692500	Targets_NP
Os02g0508100	Targets_NP
Os02g0208500	Targets_NP
Os03g0684700	Targets_NP
Os08g0453766	Targets_NP
Os09g0361500	Targets_NP
Os12g0168700	Targets_NP
Os01g0759200	Targets_NP
Os09g0127300	Targets_NP
Os01g0135600	Targets_NP
Os08g0447000	Targets_NP
Os11g0278300	Targets_NP
Os04g0661100	Targets_NP
Os07g0668300	Targets_NP
Os02g0587300	Targets_NP
Os01g0101900	Targets_NP
Os01g0110100	Targets_NP
Os01g0130000	Targets_P
Os01g0142300	Targets_P
Os01g0179600	Targets_P
Os01g0248300	Targets_P
Os01g0268600	Targets_P
Os01g0280500	Targets_P
Os01g0284900	Targets_P
Os01g0286000	Targets_P
Os01g0303800	Targets_P
Os01g0306400	Targets_P
Os01g0310100	Targets_P
Os01g0320400	Targets_P
Os01g0376700	Targets_P
Os01g0595600	Targets_P
Os01g0601675	Targets_P
Os01g0627800	Targets_P
Os01g0631200	Targets_P
Os01g0681700	Targets_P
Os01g0695100	Targets_P
Os01g0719300	Targets_P
Os01g0720400	Targets_P
Os01g0730500	Targets_P
Os01g0748950	Targets_P
Os01g0753800	Targets_P
Os01g0757900	Targets_P
Os01g0770700	Targets_P
Os01g0776600	Targets_P
Os01g0777700	Targets_P
Os01g0795400	Targets_P
Os01g0800500	Targets_P
Os01g0810600	Targets_P
Os01g0832900	Targets_P
Os01g0865100	Targets_P
Os01g0871600	Targets_P
Os01g0878550	Targets_P
Os01g0886700	Targets_P
Os01g0893700	Targets_P
Os01g0906000	Targets_P
Os01g0919800	Targets_P
Os01g0933500	Targets_P
Os01g0937100	Targets_P
Os01g0941800	Targets_P
Os01g0950000	Targets_P
Os01g0954400	Targets_P
Os01g0956500	Targets_P
Os01g0962700	Targets_P
Os01g0976200	Targets_P
Os02g0100600	Targets_P
Os02g0155750	Targets_P
Os02g0187300	Targets_P
Os02g0201500	Targets_P
Os02g0202200	Targets_P
Os02g0258800	Targets_P
Os02g0267700	Targets_P
Os02g0302200	Targets_P
Os02g0318100	Targets_P
Os02g0326200	Targets_P
Os02g0332700	Targets_P
Os02g0439200	Targets_P
Os02g0503100	Targets_P
Os02g0514500	Targets_P
Os02g0583700	Targets_P
Os02g0592200	Targets_P
Os02g0595200	Targets_P
Os02g0615800	Targets_P
Os02g0620600	Targets_P
Os02g0625300	Targets_P
Os02g0637000	Targets_P
Os02g0652000	Targets_P
Os02g0652550	Targets_P
Os02g0665300	Targets_P
Os02g0697400	Targets_P
Os02g0719700	Targets_P
Os02g0721100	Targets_P
Os02g0739900	Targets_P
Os02g0778500	Targets_P
Os02g0783700	Targets_P
Os02g0802700	Targets_P
Os03g0103300	Targets_P
Os03g0116000	Targets_P
Os03g0130300	Targets_P
Os03g0130400	Targets_P
Os03g0140200	Targets_P
Os03g0146500	Targets_P
Os03g0150800	Targets_P
Os03g0151500	Targets_P
Os03g0183500	Targets_P
Os03g0184550	Targets_P
Os03g0190100	Targets_P
Os03g0209000	Targets_P
Os03g0223400	Targets_P
Os03g0229500	Targets_P
Os03g0231600	Targets_P
Os03g0232800	Targets_P
Os03g0232900	Targets_P
Os03g0238600	Targets_P
Os03g0238800	Targets_P
Os03g0256800	Targets_P
Os03g0261800	Targets_P
Os03g0267700	Targets_P
Os03g0305600	Targets_P
Os03g0307300	Targets_P
Os03g0323900	Targets_P
Os03g0332533	Targets_P
Os03g0405900	Targets_P
Os03g0406100	Targets_P
Os03g0415200	Targets_P
Os03g0418000	Targets_P
Os03g0431800	Targets_P
Os03g0438200	Targets_P
Os03g0559700	Targets_P
Os03g0603600	Targets_P
Os03g0608700	Targets_P
Os03g0626700	Targets_P
Os03g0643700	Targets_P
Os03g0656800	Targets_P
Os03g0667500	Targets_P
Os03g0711650	Targets_P
Os03g0721300	Targets_P
Os03g0733900	Targets_P
Os03g0746500	Targets_P
Os03g0760800	Targets_P
Os03g0764000	Targets_P
Os03g0809000	Targets_P
Os03g0823800	Targets_P
Os03g0827900	Targets_P
Os03g0854000	Targets_P
Os04g0104900	Targets_P
Os04g0110600	Targets_P
Os04g0132950	Targets_P
Os04g0172400	Targets_P
Os04g0174900	Targets_P
Os04g0186400	Targets_P
Os04g0307500	Targets_P
Os04g0320700	Targets_P
Os04g0325300	Targets_P
Os04g0330900	Targets_P
Os04g0375300	Targets_P
Os04g0380300	Targets_P
Os04g0394100	Targets_P
Os04g0415800	Targets_P
Os04g0416900	Targets_P
Os04g0417000	Targets_P
Os04g0422700	Targets_P
Os04g0423400	Targets_P
Os04g0444400	Targets_P
Os04g0447100	Targets_P
Os04g0455700	Targets_P
Os04g0456700	Targets_P
Os04g0486900	Targets_P
Os04g0494600	Targets_P
Os04g0494800	Targets_P
Os04g0508000	Targets_P
Os04g0529700	Targets_P
Os04g0538000	Targets_P
Os04g0538400	Targets_P
Os04g0542800	Targets_P
Os04g0543600	Targets_P
Os04g0544200	Targets_P
Os04g0555300	Targets_P
Os04g0561200	Targets_P
Os04g0581000	Targets_P
Os04g0598000	Targets_P
Os04g0603300	Targets_P
Os04g0604300	Targets_P
Os04g0606200	Targets_P
Os04g0614700	Targets_P
Os04g0630800	Targets_P
Os04g0643500	Targets_P
Os04g0652700	Targets_P
Os04g0674100	Targets_P
Os05g0111800	Targets_P
Os05g0142000	Targets_P
Os05g0142500	Targets_P
Os05g0169200	Targets_P
Os05g0186300	Targets_P
Os05g0207400	Targets_P
Os05g0227600	Targets_P
Os05g0231100	Targets_P
Os05g0261700	Targets_P
Os05g0366000	Targets_P
Os05g0368100	Targets_P
[truncated: 231 more rows]
